# Supplementary material for: Generation of a Genome Scale Lentiviral Vector Library for EF1α Promoter-Driven Expression of Human ORFs and Identification of Human Genes Affecting Viral Titer
Source: PLoS One. 2012 Dec 12;7(12):e51733. doi: 10.1371/journal.pone.0051733 (PMC3520899; doi:10.1371/journal.pone.0051733)
Supplement: Table S1 — List of library clones. (XLSX) [file pone.0051733.s002.xlsx]

## Sheet: STable1_2012
VDNA ID, (virus making plates)	DNA Clone_ID	ORF_ID (For hORFeome collection)	IMAGE_ID (for IMAGENES collection)	Accessions	Gene ID	symbol	Expression clone DNA Concentration (ng/ul)	transfected HEK293T cell -well GFP fluorescence
VDNA001A1	HORF11001A1	9994	NA	BC032736	84240	ZCCHC9	117.672	23196.5
VDNA001A10	HORF11001A10	9786	NA	BC032805	90317	ZNF616	68.547	14607.5
VDNA001A11	HORF11001A11	8790	NA	BC001256	56063	TMEM234	82.878	19009.5
VDNA001A2	HORF11001A2	168	NA	BC014919	6157	NA	88.458	22051.5
VDNA001A3	HORF11001A3	2850	NA	BC008253	619434	NCRNA00051	91.366	19528.5
VDNA001A4	HORF11001A4	8745	NA	BC006839	2625	GATA3	46.487	6688.5
VDNA001A5	HORF11001A5	1789	NA	BC001304	27445	PCLO	62.332	9943.5
VDNA001A7	HORF11001A7	228	NA	BC016025	9168	TMSB10	70.458	8398.5
VDNA001A8	HORF11001A8	8748	NA	BC006818	10554	AGPAT1	81.075	9857.5
VDNA001A9	HORF11001A9	54	NA	BC003379	57228	SMAGP	77.774	20137.5
VDNA001B1	HORF11001B1	403	NA	BC009508	112597	NCRNA00152	51.287	13092.5
VDNA001B10	HORF11001B10	9571	NA	BC028034	225689	MAPK15	90.832	21893.5
VDNA001B11	HORF11001B11	8577	NA	BC010518	23209	MLC1	43.638	15406.5
VDNA001B2	HORF11001B2	415	NA	BC014776	541471	LOC541471	68.894	12381.5
VDNA001B3	HORF11001B3	106	NA	BC010732	404266	LOC404266	66.537	16278.5
VDNA001B5	HORF11001B5	579	NA	BC000806	5440	POLR2K	45.239	13879.5
VDNA001B6	HORF11001B6	144	NA	BC009691	4707	NDUFB1	56.764	11508.5
VDNA001B7	HORF11001B7	9945	NA	BC032632	84948	TIGD5	81.078	13973.5
VDNA001B8	HORF11001B8	8805	NA	BC008685	27436	EML4	76.938	16521.5
VDNA001B9	HORF11001B9	2842	NA	BC009078	404550	C16orf74	43.243	23409.5
VDNA001C1	HORF11001C1	465	NA	BC015374	8818	DPM2	48.753	26144.5
VDNA001C10	HORF11001C10	531	NA	BC018148	1831	TSC22D3	72.447	15935.5
VDNA001C11	HORF11001C11	10216	NA	BC038230	153364	MBLAC2	75.975	7956.5
VDNA001C2	HORF11001C2	10104	NA	BC032749	6418	SET	64.518	11999.5
VDNA001C3	HORF11001C3	9886	NA	BC032782	7979	SHFM1	63.631	36011.5
VDNA001C4	HORF11001C4	8594	NA	BC015316	55585	UBE2Q1	73.846	5596.5
VDNA001C5	HORF11001C5	8828	NA	BC009615	78990	OTUB2	66.937	14879.5
VDNA001C6	HORF11001C6	2824	NA	BC008975	55795	PCID2	68.018	12470.5
VDNA001C7	HORF11001C7	219	NA	BC015925	51123	ZNF706	55.424	24012.5
VDNA001C8	HORF11001C8	2859	NA	BC008651	386759	NA	52.978	26096.5
VDNA001C9	HORF11001C9	3089	NA	BC009529	9324	HMGN3	71.126	13642.5
VDNA001D1	HORF11001D1	8776	NA	BC027940	2045	EPHA7	31.489	18368.5
VDNA001D10	HORF11001D10	2760	NA	BC000868	79024	MGC5590	72.998	15676.5
VDNA001D11	HORF11001D11	9336	NA	BC027459	8396	PIP4K2B	66.753	50887.5
VDNA001D2	HORF11001D2	241	NA	BC016026	11157	LSM6	63.083	9381.5
VDNA001D3	HORF11001D3	8622	NA	BC016844	56940	DUSP22	82.366	22856.5
VDNA001D4	HORF11001D4	3109	NA	BC009538	653219	XAGE1D	61.611	41977.5
VDNA001D5	HORF11001D5	738	NA	BC018140	6227	RPS21	44.072	15166.5
VDNA001D6	HORF11001D6	908	NA	BC000924	641522	NBR2	42.692	25921.5
VDNA001D7	HORF11001D7	2962	NA	BC011537	122616	C14orf79	52.098	37660.5
VDNA001D8	HORF11001D8	2765	NA	BC000849	79015	LOC79015	43.518	24920.5
VDNA001D9	HORF11001D9	3088	NA	BC009698	341	APOC1	87.019	12129.5
VDNA001E1	HORF11001E1	3115	NA	BC010744	140735	DYNLL2	89.538	34166.5
VDNA001E10	HORF11001E10	2693	NA	BC006819	6286	S100P	70.551	55680.5
VDNA001E11	HORF11001E11	10116	NA	BC036800	128061	C1orf131	0	1037.5
VDNA001E2	HORF11001E2	2788	NA	BC001431	6277	S100A6	71.898	56465.5
VDNA001E3	HORF11001E3	8811	NA	BC010464	4215	MAP3K3	88.427	31999.5
VDNA001E4	HORF11001E4	3085	NA	BC008445	10962	MLLT11	63.849	48338.5
VDNA001E5	HORF11001E5	762	NA	BC001426	7388	UQCRH	54.783	77097.5
VDNA001E6	HORF11001E6	2813	NA	BC008600	6352	CCL5	64.878	17295.5
VDNA001E7	HORF11001E7	9819	NA	BC032800	5348	FXYD1	61.716	32896.5
VDNA001E8	HORF11001E8	196	NA	BC015899	155066	ATP6V0E2	46.366	14685.5
VDNA001E9	HORF11001E9	341	NA	BC010538	147525	C18orf18	52.998	34374.5
VDNA001F1	HORF11001F1	10187	NA	BC035736	196500	C12orf53	84.386	7941.5
VDNA001F10	HORF11001F10	9797	NA	BC032808	132299	OCIAD2	49.296	20082.5
VDNA001F11	HORF11001F11	10166	NA	BC035687	2330	FMO5	79.427	26567.5
VDNA001F3	HORF11001F3	9335	NA	BC029818	1339	COX6A2	79.136	11043.5
VDNA001F4	HORF11001F4	654	NA	BC018183	4709	NDUFB3	63.672	7763.5
VDNA001F6	HORF11001F6	9392	NA	BC031676	643406	NA	78.378	7026.5
VDNA001F7	HORF11001F7	785	NA	BC015465	28974	C19orf53	50.636	18858.5
VDNA001F8	HORF11001F8	134	NA	BC009716	6347	CCL2	58.136	17422.5
VDNA001F9	HORF11001F9	8619	NA	BC020495	11158	RABL2B	74.573	23723.5
VDNA001G1	HORF11001G1	629	NA	BC012290	98	ACYP2	63.264	6387.5
VDNA001G10	HORF11001G10	8815	NA	BC010662	9208	LRRFIP1	74.573	4367.5
VDNA001G11	HORF11001G11	463	NA	BC016981	2043	EPHA4	41.955	15361.5
VDNA001G3	HORF11001G3	9297	NA	BC033519	8676	STX11	55.207	26306.5
VDNA001G4	HORF11001G4	657	NA	BC012893	6274	S100A3	46.232	36372.5
VDNA001G5	HORF11001G5	9237	NA	BC029221	145942	TMCO5A	58.136	10791.5
VDNA001G6	HORF11001G6	407	NA	BC010541	140576	S100A16	59.957	42137.5
VDNA001G7	HORF11001G7	2746	NA	BC000884	28972	SPCS1	63.264	28060.5
VDNA001G8	HORF11001G8	183	NA	BC014881	58493	C9orf80	61.207	11503.5
VDNA001G9	HORF11001G9	10178	NA	BC036785	27296	TP53TG5	34.794	12765.5
VDNA001H1	HORF11001H1	3075	NA	BC009677	93974	ATPIF1	82.207	3920.5
VDNA001H10	HORF11001H10	8620	NA	BC015176	56965	PARP6	88.52	28329.5
VDNA001H11	HORF11001H11	3099	NA	BC009530	119504	ANAPC16	85.121	26899.5
VDNA001H2	HORF11001H2	8600	NA	BC017085	347735	SERINC2	34.059	16990.5
VDNA001H3	HORF11001H3	714	NA	BC015462	51650	MRPS33	40.887	66017.5
VDNA001H4	HORF11001H4	10188	NA	BC037957	160492	IFLTD1	62.126	37447.5
VDNA001H5	HORF11001H5	9356	NA	BC034814	55503	TRPV6	30.202	9192.5
VDNA001H6	HORF11001H6	540	NA	BC011976	2919	CXCL1	66.608	9709.5
VDNA001H7	HORF11001H7	354	NA	BC008131	142937	LOC142937	79.427	41152.5
VDNA001H8	HORF11001H8	598	NA	BC018210	6902	TBCA	50.9	22897.5
VDNA001H9	HORF11001H9	1800	NA	BC000810	51660	BRP44L	38.144	11812.5
VDNA002A1	HORF11002A1	542	NA	BC001037	6165	RPL35A	57.803	36140
VDNA002A10	HORF11002A10	796	NA	BC018109	54955	C1orf109	51.225	20557
VDNA002A11	HORF11002A11	330	NA	BC011175	7305	TYROBP	43.52	19100
VDNA002A2	HORF11002A2	9240	NA	BC031631	142913	CFLP1	38.724	28695
VDNA002A3	HORF11002A3	390	NA	BC010562	84331	FAM195A	61.044	10361
VDNA002A4	HORF11002A4	10179	NA	BC035807	22858	ICK	32.223	19125
VDNA002A5	HORF11002A5	8586	NA	BC013069	883	CCBL1	40.705	19659
VDNA002A6	HORF11002A6	261	NA	BC002647	90226	UCN2	41.406	17012
VDNA002A7	HORF11002A7	477	NA	BC016863	8724	SNX3	34.807	38467
VDNA002A8	HORF11002A8	9570	NA	BC030270	254863	C17orf61	36.687	7874
VDNA002A9	HORF11002A9	8816	NA	BC013155	9946	CRYZL1	46.379	12567
VDNA002B1	HORF11002B1	38	NA	BC003369	6176	RPLP1	51.021	23008
VDNA002B10	HORF11002B10	9938	NA	BC032627	27232	GNMT	50.45	39037
VDNA002B11	HORF11002B11	9514	NA	BC030241	51083	GAL	55.063	10229
VDNA002B2	HORF11002B2	8602	NA	BC016866	11074	TRIM31	43.312	27804
VDNA002B4	HORF11002B4	9233	NA	BC029882	9607	CARTPT	36.085	9076
VDNA002B5	HORF11002B5	923	NA	BC000968	6990	DYNLT3	34.807	30532
VDNA002B6	HORF11002B6	9944	NA	BC035574	80864	PPT2	38.134	11057
VDNA002B7	HORF11002B7	9235	NA	BC031628	26748	GAGE5	30.802	44750
VDNA002B8	HORF11002B8	9688	NA	BC033613	9814	SFI1	48.362	12952
VDNA002C1	HORF11002C1	9958	NA	BC032579	5015	OTX2	42.789	10122
VDNA002C10	HORF11002C10	8469	NA	BC029164	79777	ACBD4	43.019	5065
VDNA002C11	HORF11002C11	10182	NA	BC033882	374768	SPEM1	45.281	25993
VDNA002C3	HORF11002C3	9804	NA	BC032801	2168	FABP1	36.672	15888
VDNA002C4	HORF11002C4	9783	NA	BC033830	563	AZGP1	34.207	36731
VDNA002C7	HORF11002C7	10072	NA	BC030569	6210	RPS15A	30.644	27710
VDNA002C8	HORF11002C8	10007	NA	BC032535	56986	DTWD1	32.816	15398
VDNA002C9	HORF11002C9	9840	NA	BC033793	57494	RIMKLB	140.254	3803
VDNA002D1	HORF11002D1	10097	NA	BC032556	254228	FAM26E	38.707	12667
VDNA002D10	HORF11002D10	9220	NA	BC031630	79956	ERMP1	128.573	7256
VDNA002D11	HORF11002D11	9200	NA	BC031410	285154	C2orf58	32.287	14244
VDNA002D2	HORF11002D2	10029	NA	BC032715	27241	BBS9	36.258	22065
VDNA002D3	HORF11002D3	9314	NA	BC029901	4693	NDP	39.157	22502
VDNA002D4	HORF11002D4	10080	NA	BC036739	56259	CTNNBL1	36.089	41374
VDNA002D5	HORF11002D5	9780	NA	BC036746	83856	NA	33.785	10149
VDNA002D7	HORF11002D7	9685	NA	BC032334	57157	PHTF2	8.162	4860
VDNA002D8	HORF11002D8	9859	NA	BC033737	93377	OPALIN	80.556	5744
VDNA002D9	HORF11002D9	5608	NA	BC005186	51023	MRPS18C	46.359	17808
VDNA002E1	HORF11002E1	10147	NA	BC035701	1845	DUSP3	40.194	16730
VDNA002E10	HORF11002E10	9943	NA	BC037571	1139	CHRNA7	54.091	61949
VDNA002E11	HORF11002E11	8259	NA	BC035515	285600	KIAA0825	41.332	36016
VDNA002E3	HORF11002E3	5685	NA	BC005936	55967	NDUFA12	31.287	26696
VDNA002E4	HORF11002E4	9937	NA	BC032694	9290	GPR55	41.144	7083
VDNA002E5	HORF11002E5	5763	NA	BC006005	55850	USE1	9.631	1317
VDNA002E6	HORF11002E6	10226	NA	BC036815	29909	GPR171	9.631	1645
VDNA002E7	HORF11002E7	9376	NA	BC029656	128821	CST9L	13.585	14737
VDNA002E8	HORF11002E8	5808	NA	BC007075	3043	HBB	37.687	35860
VDNA002E9	HORF11002E9	10006	NA	BC032593	83937	RASSF4	132.644	3995
VDNA002F1	HORF11002F1	8362	NA	BC025711	1482	NKX2-5	55.556	16554
VDNA002F10	HORF11002F10	9579	NA	BC028094	10842	C7orf16	37.019	40068
VDNA002F11	HORF11002F11	10094	NA	BC032744	93973	ACTR8	38.956	24596
VDNA002F3	HORF11002F3	9950	NA	BC033629	58490	RPRD1B	36.085	13697
VDNA002F4	HORF11002F4	10177	NA	BC036817	8468	FKBP6	40.794	9288
VDNA002F5	HORF11002F5	9734	NA	BC032491	9246	UBE2L6	44.254	33865
VDNA002F6	HORF11002F6	5592	NA	BC005359	2764	GMFB	10.394	41861
VDNA002F7	HORF11002F7	8253	NA	BC027946	323	APBB2	17.896	9255
VDNA002F8	HORF11002F8	9896	NA	BC035628	114900	C1QTNF4	48.231	10719
VDNA002F9	HORF11002F9	9416	NA	BC035228	22949	PTGR1	38.134	24298
VDNA002G1	HORF11002G1	9508	NA	BC028127	282966	C10orf53	43.129	41288
VDNA002G10	HORF11002G10	8296	NA	BC025709	22977	AKR7A3	32.894	33608
VDNA002G11	HORF11002G11	5432	NA	BC008865	84191	FAM96A	35.7	36899
VDNA002G2	HORF11002G2	5404	NA	BC007341	23585	TMEM50A	45.287	20805
VDNA002G3	HORF11002G3	5739	NA	BC005984	79133	C20orf7	43.207	24905
VDNA002G4	HORF11002G4	5183	NA	BC007912	200014	CC2D1B	36.498	40020
VDNA002G5	HORF11002G5	9690	NA	BC032340	207063	DHRSX	24.487	17555
VDNA002G6	HORF11002G6	5603	NA	BC005308	7039	TGFA	25.911	31732
VDNA002G7	HORF11002G7	6164	NA	BC009745	3557	IL1RN	14.838	52151
VDNA002G8	HORF11002G8	5678	NA	BC005263	6392	SDHD	21.722	13252
VDNA002G9	HORF11002G9	8280	NA	BC025722	136	ADORA2B	50.887	12079
VDNA002H1	HORF11002H1	10130	NA	BC035663	161253	REM2	54.51	36846
VDNA002H10	HORF11002H10	9501	NA	BC028000	132228	C3orf45	49.905	11817
VDNA002H11	HORF11002H11	9010	NA	BC005345	2966	GTF2H2	31.585	25373
VDNA002H2	HORF11002H2	9577	NA	BC030266	8034	SLC25A16	51.225	20219
VDNA002H3	HORF11002H3	9485	NA	BC030244	7134	TNNC1	46.733	36789
VDNA002H4	HORF11002H4	5466	NA	BC005294	9403	Sep-15	39.95	45390
VDNA002H5	HORF11002H5	5611	NA	BC007069	55312	RFK	42.95	38111
VDNA002H6	HORF11002H6	10038	NA	BC032730	27294	DHDH	39.093	18678
VDNA002H7	HORF11002H7	9995	NA	BC036738	51714	SELT	16.862	17406
VDNA002H8	HORF11002H8	10057	NA	BC032547	3198	HOXA1	32.407	35923
VDNA002H9	HORF11002H9	9369	NA	BC034435	23144	ZC3H3	58.287	37050
VDNA003A1	HORF11003A1	8960	NA	BC007925	6256	RXRA	202.359	2937
VDNA003A10	HORF11003A10	9742	NA	BC033626	6391	SDHC	66.411	7085
VDNA003A11	HORF11003A11	5283	NA	BC007601	84964	ALKBH6	49.585	20366
VDNA003A2	HORF11003A2	8395	NA	BC027926	912	CD1D	67.296	12165
VDNA003A3	HORF11003A3	9760	NA	BC033666	84904	C9orf100	72.736	10706
VDNA003A4	HORF11003A4	9021	NA	BC008410	5378	PMS1	67.287	13644
VDNA003A5	HORF11003A5	5654	NA	BC005350	5967	REG1A	68.816	12062
VDNA003A6	HORF11003A6	9913	NA	BC035631	201266	SLC39A11	80.217	12617
VDNA003A7	HORF11003A7	5851	NA	BC001519	84152	PPP1R1B	57.722	17202
VDNA003A9	HORF11003A9	9906	NA	BC035633	8477	GPR65	0	1874
VDNA003B11	HORF11003B11	5508	NA	BC005291	9521	EEF1E1	80.889	14053
VDNA003B2	HORF11003B2	9400	NA	BC027449	53833	NA	71.475	25060
VDNA003B3	HORF11003B3	9035	NA	BC001528	2767	GNA11	56.087	12036
VDNA003B4	HORF11003B4	5844	NA	BC016759	694	BTG1	66.087	6839
VDNA003B5	HORF11003B5	10143	NA	BC036796	136306	SVOPL	67.887	12162
VDNA003B6	HORF11003B6	9738	NA	BC030558	11094	C9orf7	66.269	16386
VDNA003B7	HORF11003B7	6001	NA	BC013412	29100	TMEM208	68.087	21996
VDNA003B8	HORF11003B8	5748	NA	BC005901	8076	MFAP5	59.894	16060
VDNA003B9	HORF11003B9	9005	NA	BC008379	1806	DPYD	59.368	67131
VDNA003C10	HORF11003C10	9014	NA	BC005335	25963	TMEM87A	65.087	15679
VDNA003C11	HORF11003C11	5425	NA	BC008908	58526	MID1IP1	77.487	34290
VDNA003C2	HORF11003C2	9527	NA	BC028122	115795	C3orf24	72.687	13180
VDNA003C3	HORF11003C3	5406	NA	BC007374	84332	DYDC2	53.287	12710
VDNA003C4	HORF11003C4	10192	NA	BC039879	54952	TRNAU1AP	75.522	16897
VDNA003C7	HORF11003C7	9929	NA	BC032518	901	CCNG2	64.765	12428
VDNA003C8	HORF11003C8	9504	NA	BC028009	3824	KLRD1	75.362	9619
VDNA003C9	HORF11003C9	10061	NA	BC032606	10656	KHDRBS3	75.95	10369
VDNA003D1	HORF11003D1	6130	NA	BC017203	6747	SSR3	55.807	29385
VDNA003D10	HORF11003D10	5681	NA	BC005900	8048	CSRP3	53.892	21596
VDNA003D11	HORF11003D11	9255	NA	BC029894	93190	C1orf158	64.521	9658
VDNA003D2	HORF11003D2	5444	NA	BC008871	55245	UQCC	0	5667
VDNA003D3	HORF11003D3	9904	NA	BC032788	2882	GPX7	53.271	12224
VDNA003D4	HORF11003D4	5637	NA	BC005325	6759	SSX4	81.3	17157
VDNA003D5	HORF11003D5	6263	NA	BC017218	81579	PLA2G12A	69.737	8273
VDNA003D6	HORF11003D6	5935	NA	BC001485	5880	RAC2	61.487	22715
VDNA003D7	HORF11003D7	10236	NA	BC009504	91445	RNF185	68.803	18136
VDNA003D9	HORF11003D9	6189	NA	BC009273	2760	GM2A	68.816	23133
VDNA003E1	HORF11003E1	5287	NA	BC007308	6191	RPS4X	72.308	40328
VDNA003E10	HORF11003E10	2235	NA	BC029606	200931	OSTalpha	68.563	53465
VDNA003E11	HORF11003E11	5525	NA	BC005283	54469	ZFAND6	71.672	37441
VDNA003E2	HORF11003E2	5188	NA	BC007860	8562	DENR	59.636	29952
VDNA003E3	HORF11003E3	5486	NA	BC007063	5052	PRDX1	62.879	18685
VDNA003E4	HORF11003E4	5293	NA	BC007997	85004	RERG	61.207	18100
VDNA003E5	HORF11003E5	5450	NA	BC007037	969	CD69	66.287	19239
VDNA003E6	HORF11003E6	5405	NA	BC007488	260294	NSUN5P2	73.765	30195
VDNA003E7	HORF11003E7	5535	NA	BC005179	51397	COMMD10	66.388	20388
VDNA003E8	HORF11003E8	9047	NA	BC011629	81559	TRIM11	62.303	42140
VDNA003E9	HORF11003E9	2107	NA	BC029486	83941	TM2D1	71.022	17596
VDNA003F10	HORF11003F10	2773	NA	BC003686	8773	SNAP23	67.487	30274
VDNA003F11	HORF11003F11	8464	NA	BC031411	123228	SENP8	63.868	36408
VDNA003F2	HORF11003F2	5683	NA	BC008490	64288	ZNF323	67.487	12249
VDNA003F3	HORF11003F3	6206	NA	BC009932	51228	GLTP	64.138	5504
VDNA003F4	HORF11003F4	5213	NA	BC007234	84836	ABHD14B	75.522	22931
VDNA003F5	HORF11003F5	6125	NA	BC013042	196383	RILPL2	74.134	17615
VDNA003F6	HORF11003F6	6159	NA	BC014277	7078	TIMP3	64.852	14885
VDNA003F7	HORF11003F7	6205	NA	BC017208	57095	PITHD1	74.603	14597
VDNA003F8	HORF11003F8	2345	NA	BC034629	147719	LYPD4	60.021	19596
VDNA003F9	HORF11003F9	5447	NA	BC007049	5997	RGS2	60.579	26426
VDNA003G1	HORF11003G1	116	NA	BC009714	116442	RAB39B	42.225	7169
VDNA003G10	HORF11003G10	9759	NA	BC032313	338339	CLEC4D	47.812	22270
VDNA003G11	HORF11003G11	339	NA	BC001267	5868	RAB5A	54.719	13736
VDNA003G3	HORF11003G3	446	NA	BC017729	9166	EBAG9	55.93	11084
VDNA003G4	HORF11003G4	8589	NA	BC009114	84895	FAM73B	65.687	26720
VDNA003G5	HORF11003G5	697	NA	BC015221	54997	TESC	51.225	21227
VDNA003G6	HORF11003G6	214	NA	BC015944	7072	TIA1	51.087	33091
VDNA003G7	HORF11003G7	8806	NA	BC009054	84193	SETD3	56.953	34535
VDNA003G8	HORF11003G8	1387	NA	BC014609	113177	IZUMO4	71.45	33583
VDNA003G9	HORF11003G9	5793	NA	BC008487	932	MS4A3	59.803	27700
VDNA003H1	HORF11003H1	8547	NA	BC034374	349565	NMNAT3	43.593	19797
VDNA003H10	HORF11003H10	5952	NA	BC013348	8766	RAB11A	39.95	31197
VDNA003H11	HORF11003H11	231	NA	BC014518	5901	RAN	41.952	5285
VDNA003H2	HORF11003H2	2411	NA	BC012296	79921	TCEAL4	57.287	16368
VDNA003H3	HORF11003H3	9855	NA	BC033855	140290	TCP10L	59.636	39407
VDNA003H4	HORF11003H4	56	NA	BC003378	3146	HMGB1	55.165	17836
VDNA003H5	HORF11003H5	8992	NA	BC008928	64689	GORASP1	30.487	70622
VDNA003H6	HORF11003H6	2005	NA	BC038112	92597	MOBKL1A	52.778	33621
VDNA003H7	HORF11003H7	8666	NA	BC022513	2157	F8	30.307	20053
VDNA003H8	HORF11003H8	9419	NA	BC034571	283748	PLA2G4D	55.023	41502
VDNA003H9	HORF11003H9	1513	NA	BC026078	148932	MOBKL2C	47.879	20681
VDNA004A1	HORF11004A1	272	NA	BC015049	126308	MOBKL2A	60.977	28048.8
VDNA004A10	HORF11004A10	1723	NA	BC022079	150159	NHEDC1	56.1	15330.8
VDNA004A11	HORF11004A11	3112	NA	BC015513	2948	GSTM4	48.018	38461.8
VDNA004A2	HORF11004A2	295	NA	BC000027	23423	TMED3	37.806	19585.8
VDNA004A3	HORF11004A3	949	NA	BC003413	54433	GAR1	77.828	15700.8
VDNA004A4	HORF11004A4	2039	NA	BC035000	142679	DUSP19	36.231	19145.8
VDNA004A5	HORF11004A5	8055	NA	BC031998	84645	C22orf23	54.959	9541.75
VDNA004A7	HORF11004A7	6009	NA	BC009201	1211	CLTA	67.105	21050.8
VDNA004A8	HORF11004A8	8169	NA	BC039061	284352	LRRC68	56.152	21651.8
VDNA004A9	HORF11004A9	8802	NA	BC009048	64129	TINAGL1	55.878	37269.8
VDNA004B1	HORF11004B1	458	NA	BC016858	128218	TMEM125	59.478	13045.8
VDNA004B10	HORF11004B10	8148	NA	BC023002	133015	PACRGL	36.768	18486.8
VDNA004B11	HORF11004B11	9030	NA	BC001517	26027	ACOT11	48.64	6717.75
VDNA004B2	HORF11004B2	656	NA	BC011954	28986	MAGEH1	63.815	31980.8
VDNA004B3	HORF11004B3	620	NA	BC000007	27166	PRELID1	51.357	25386.8
VDNA004B4	HORF11004B4	9020	NA	BC008390	5144	PDE4D	68.441	9294.75
VDNA004B5	HORF11004B5	602	NA	BC016471	9545	RAB3D	47.325	18967.8
VDNA004B6	HORF11004B6	3060	NA	BC010866	51399	TRAPPC4	41.957	33319.8
VDNA004B7	HORF11004B7	8761	NA	BC031817	728294	NA	47.418	21285.8
VDNA004B8	HORF11004B8	1804	NA	BC003691	23386	NUDCD3	44.729	6710.75
VDNA004B9	HORF11004B9	9245	NA	BC029851	154075	SAMD3	52.934	43811.8
VDNA004C1	HORF11004C1	5753	NA	BC005943	55974	SLC50A1	55.312	23057.8
VDNA004C10	HORF11004C10	8995	NA	BC008872	79894	ZNF672	44.904	11095.8
VDNA004C11	HORF11004C11	715	NA	BC020490	57045	TWSG1	28.677	10509.8
VDNA004C3	HORF11004C3	5859	NA	BC001418	113452	TMEM54	42.479	23511.8
VDNA004C4	HORF11004C4	8093	NA	BC031821	79634	SCRN3	49.575	18112.8
VDNA004C5	HORF11004C5	662	NA	BC012423	6648	SOD2	41.658	16847.8
VDNA004C6	HORF11004C6	3924	NA	BC001683	79094	CHAC1	52.998	21077.8
VDNA004C7	HORF11004C7	3102	NA	BC009711	51661	FKBP7	37.182	14089.8
VDNA004C8	HORF11004C8	5747	NA	BC005929	5553	PRG2	42.253	22055.8
VDNA004C9	HORF11004C9	8565	NA	BC010850	54919	HEATR2	48.138	15449.8
VDNA004D1	HORF11004D1	8386	NA	BC025720	83888	FGFBP2	59.338	10300.8
VDNA004D10	HORF11004D10	8591	NA	BC011180	28227	PPP2R3B	31.402	28211.8
VDNA004D11	HORF11004D11	2358	NA	BC038509	10231	RCAN2	41.572	15832.8
VDNA004D2	HORF11004D2	5750	NA	BC005995	84296	GINS4	48.537	23863.8
VDNA004D3	HORF11004D3	8616	NA	BC015517	10861	SLC26A1	50.547	9968.75
VDNA004D4	HORF11004D4	385	NA	BC010553	7079	TIMP4	53.7	15286.8
VDNA004D5	HORF11004D5	2959	NA	BC010642	7570	ZNF22	35.371	14187.8
VDNA004D6	HORF11004D6	6255	NA	BC019349	51014	TMED7	40.665	14426.8
VDNA004D7	HORF11004D7	522	NA	BC015359	131177	FAM3D	31.921	19882.8
VDNA004D8	HORF11004D8	9884	NA	BC033859	128866	CHMP4B	43.885	10790.8
VDNA004D9	HORF11004D9	2418	NA	BC010838	51203	NUSAP1	36.421	27408.8
VDNA004E1	HORF11004E1	2860	NA	BC008662	56952	PRTFDC1	69.378	30664.8
VDNA004E10	HORF11004E10	2570	NA	BC039154	283870	C16orf79	36.421	16142.8
VDNA004E11	HORF11004E11	589	NA	BC011988	928	CD9	44.564	16396.8
VDNA004E2	HORF11004E2	2781	NA	BC008981	90423	ATP6V1E2	54.074	39381.8
VDNA004E3	HORF11004E3	1785	NA	BC001265	57185	NIPAL3	65.237	52591.8
VDNA004E4	HORF11004E4	9256	NA	BC029895	148581	UBE2U	49.056	20164.8
VDNA004E5	HORF11004E5	5502	NA	BC005370	84289	ING5	45.815	14129.8
VDNA004E6	HORF11004E6	504	NA	BC017048	2706	GJB2	43.458	13294.8
VDNA004E7	HORF11004E7	8227	NA	BC023000	255043	TMEM86B	40.575	14639.8
VDNA004E8	HORF11004E8	679	NA	BC016395	25895	METTL21B	43.243	15361.8
VDNA004E9	HORF11004E9	5403	NA	BC007331	80019	UBTD1	46.518	26410.8
VDNA004F1	HORF11004F1	568	NA	BC013695	55905	RNF114	55.769	23112.8
VDNA004F10	HORF11004F10	5394	NA	BC008912	60343	FAM3A	38.845	17363.8
VDNA004F11	HORF11004F11	8639	NA	BC000983	10616	RBCK1	20.526	14747.8
VDNA004F2	HORF11004F2	8058	NA	BC019643	84271	POLDIP3	47.281	32175.8
VDNA004F3	HORF11004F3	8072	NA	BC026909	127703	C1orf216	58.488	25292.8
VDNA004F4	HORF11004F4	729	NA	BC015364	10148	EBI3	46.394	17215.8
VDNA004F5	HORF11004F5	2898	NA	BC011747	113178	SCAMP4	46.518	18641.8
VDNA004F6	HORF11004F6	5754	NA	BC008496	91057	CCDC34	41.828	24635.8
VDNA004F7	HORF11004F7	165	NA	BC014879	11158	RABL2B	50.478	18614.8
VDNA004F8	HORF11004F8	702	NA	BC018104	50862	RNF141	39.386	17051.8
VDNA004F9	HORF11004F9	2843	NA	BC008652	10434	LYPLA1	46.633	12056.8
VDNA004G1	HORF11004G1	468	NA	BC017034	11313	LYPLA2	56.958	39849.8
VDNA004G10	HORF11004G10	2748	NA	BC000876	7727	ZNF174	46.772	19952.8
VDNA004G11	HORF11004G11	8116	NA	BC024700	192683	SCAMP5	57.191	16823.8
VDNA004G2	HORF11004G2	673	NA	BC013728	7879	RAB7A	46.906	17527.8
VDNA004G3	HORF11004G3	1808	NA	BC001310	79074	C2orf49	49.758	23620.8
VDNA004G4	HORF11004G4	149	NA	BC007714	54541	DDIT4	51.918	34191.8
VDNA004G5	HORF11004G5	2680	NA	BC012021	54941	RNF125	41.018	15446.8
VDNA004G6	HORF11004G6	2048	NA	BC026013	143684	FAM76B	32.268	25317.8
VDNA004G7	HORF11004G7	1336	NA	BC014603	256710	GLIPR1L1	31.218	5364.75
VDNA004G9	HORF11004G9	2791	NA	BC009010	90523	C6orf142	43.098	15762.8
VDNA004H1	HORF11004H1	5578	NA	BC005330	7980	TFPI2	44.519	13254.8
VDNA004H10	HORF11004H10	10077	NA	BC033650	84869	CBR4	29.519	15836.8
VDNA004H11	HORF11004H11	8827	NA	BC015165	23265	EXOC7	57.998	7708.75
VDNA004H2	HORF11004H2	2972	NA	BC011406	113763	C7orf29	32.062	11341.8
VDNA004H3	HORF11004H3	705	NA	BC009850	997	CDC34	54.887	59311.8
VDNA004H4	HORF11004H4	8559	NA	BC009712	5825	ABCD3	86.45	12763.8
VDNA004H6	HORF11004H6	122	NA	BC009713	9482	STX8	45.644	21216.8
VDNA004H7	HORF11004H7	405	NA	BC000634	10313	RTN3	43.129	18342.8
VDNA004H8	HORF11004H8	68	NA	BC000158	81926	FAM108A1	48.082	22109.8
VDNA004H9	HORF11004H9	716	NA	BC020517	94081	SFXN1	70.379	11270.8
VDNA005A1	HORF11005A1	8575	NA	BC015056	80724	ACAD10	36.078	26827.8
VDNA005A10	HORF11005A10	467	NA	BC016979	54550	NECAB2	58.488	51688.8
VDNA005A11	HORF11005A11	6270	NA	BC019358	57348	TTYH1	20	-548.25
VDNA005A2	HORF11005A2	2664	NA	BC013749	57186	RALGAPA2	47.018	51353.8
VDNA005A3	HORF11005A3	747	NA	BC015529	22934	RPIA	61.769	27089.8
VDNA005A4	HORF11005A4	2600	NA	BC018435	55332	DRAM1	39.959	10975.8
VDNA005A5	HORF11005A5	767	NA	BC015183	91801	ALKBH8	20	26657.8
VDNA005A6	HORF11005A6	5440	NA	BC008876	1908	EDN3	38.778	26038.8
VDNA005A7	HORF11005A7	528	NA	BC016851	63924	CIDEC	35.383	4388.75
VDNA005A8	HORF11005A8	793	NA	BC015369	84876	ORAI1	38.651	20681.8
VDNA005B1	HORF11005B1	2588	NA	BC027176	9094	UNC119	35.713	20100.8
VDNA005B10	HORF11005B10	8465	NA	BC029804	146433	IL34	36.269	30006.8
VDNA005B11	HORF11005B11	8994	NA	BC008854	10712	FAM189B	59.687	20790.8
VDNA005B2	HORF11005B2	5604	NA	BC007065	2952	GSTT1	35.018	21880.8
VDNA005B3	HORF11005B3	3905	NA	BC003180	6638	SNURF	32.298	26394.8
VDNA005B4	HORF11005B4	760	NA	BC015178	25941	C18orf10	29.651	24614.8
VDNA005B5	HORF11005B5	2221	NA	BC031221	196472	FAM71C	20.451	26001.8
VDNA005B6	HORF11005B6	9318	NA	BC029822	5155	PDGFB	26.904	24324.8
VDNA005B7	HORF11005B7	12	NA	BC000177	10049	DNAJB6	9.595	2022.75
VDNA005B8	HORF11005B8	2911	NA	BC011267	79903	NAT15	25.345	11591.8
VDNA005B9	HORF11005B9	3056	NA	BC009077	51074	APIP	29.547	10263.8
VDNA005C1	HORF11005C1	2247	NA	BC029585	255193	C19orf34	26.538	14413.8
VDNA005C10	HORF11005C10	534	NA	BC015525	5653	KLK6	40.105	35690.8
VDNA005C11	HORF11005C11	2685	NA	BC004492	25840	METTL7A	52.019	14917.8
VDNA005C2	HORF11005C2	1807	NA	BC001309	79073	TMEM109	50.894	19388.8
VDNA005C3	HORF11005C3	1483	NA	BC022011	7180	CRISP2	43.129	15085.8
VDNA005C4	HORF11005C4	3064	NA	BC010862	25949	SYF2	35.529	16400.8
VDNA005C5	HORF11005C5	1796	NA	BC000805	64710	NUCKS1	5.724	390.75
VDNA005C6	HORF11005C6	3062	NA	BC009631	1632	DCI	20	5095.75
VDNA005C7	HORF11005C7	227	NA	BC015802	51389	RWDD1	28.312	21507.8
VDNA005C8	HORF11005C8	650	NA	BC011968	26063	DECR2	22.218	23302.8
VDNA005C9	HORF11005C9	9900	NA	BC036754	9069	CLDN12	33.325	15127.8
VDNA005D1	HORF11005D1	2563	NA	BC012347	2258	FGF13	32.223	16348.8
VDNA005D10	HORF11005D10	919	NA	BC000948	55161	TMEM33	43.427	11897.8
VDNA005D11	HORF11005D11	3069	NA	BC009697	8800	PEX11A	44.538	12097.8
VDNA005D2	HORF11005D2	257	NA	BC015890	65264	UBE2Z	42.269	24977.8
VDNA005D4	HORF11005D4	8646	NA	BC017701	51313	FAM198B	31.957	22246.8
VDNA005D5	HORF11005D5	2639	NA	BC034689	80328	ULBP2	3.498	4359.75
VDNA005D6	HORF11005D6	2864	NA	BC009071	55957	LIN37	35.724	20356.8
VDNA005D7	HORF11005D7	8390	NA	BC027974	2999	GZMH	20	6189.75
VDNA005D8	HORF11005D8	1892	NA	BC030666	221687	RNF182	20.671	16108.8
VDNA005D9	HORF11005D9	456	NA	BC008732	51107	APH1A	30.678	24757.8
VDNA005E1	HORF11005E1	8715	NA	BC036222	54757	FAM20A	23.478	25618.8
VDNA005E10	HORF11005E10	335	NA	BC010512	83638	C11orf68	58.488	16335.8
VDNA005E11	HORF11005E11	741	NA	BC015514	7035	TFPI	52.934	21882.8
VDNA005E2	HORF11005E2	443	NA	BC012024	64946	CENPH	31.121	22069.8
VDNA005E3	HORF11005E3	801	NA	BC020963	7532	YWHAG	35.889	9214.75
VDNA005E4	HORF11005E4	902	NA	BC000329	2810	SFN	48.082	15682.8
VDNA005E5	HORF11005E5	10079	NA	BC037576	7171	TPM4	20	8195.75
VDNA005E6	HORF11005E6	9745	NA	BC032317	121599	SPIC	36.849	24865.8
VDNA005E7	HORF11005E7	1276	NA	BC018036	7102	TSPAN7	42.141	17701.8
VDNA005E8	HORF11005E8	63	NA	BC000169	114049	WBSCR22	22.957	33290.8
VDNA005E9	HORF11005E9	726	NA	BC016841	83871	RAB34	50.894	23858.8
VDNA005F1	HORF11005F1	8702	NA	BC035012	133688	UGT3A1	20.284	19135.8
VDNA005F10	HORF11005F10	408	NA	BC004280	10099	TSPAN3	47.835	30825.8
VDNA005F11	HORF11005F11	9848	NA	BC033678	2214	FCGR3A	53.332	52799.8
VDNA005F2	HORF11005F2	8667	NA	BC022487	2729	GCLC	46.518	28350.8
VDNA005F3	HORF11005F3	2763	NA	BC001244	140462	ASB9	45.083	25674.8
VDNA005F4	HORF11005F4	2061	NA	BC036031	6619	SNAPC3	56.519	17985.8
VDNA005F5	HORF11005F5	1620	NA	BC028365	219557	C7orf62	20	12222.8
VDNA005F6	HORF11005F6	1243	NA	BC022532	5621	PRNP	56.835	11451.8
VDNA005F7	HORF11005F7	611	NA	BC012844	5621	PRNP	55.136	11432.8
VDNA005F8	HORF11005F8	47	NA	BC000152	25912	C1orf43	24.378	39330.8
VDNA005F9	HORF11005F9	646	NA	BC001757	56650	CLDND1	58.194	32143.8
VDNA005G1	HORF11005G1	2328	NA	BC034320	158521	FMR1NB	41.445	17387.8
VDNA005G10	HORF11005G10	7545	NA	BC016693	10077	TSPAN32	58.871	15144.8
VDNA005G11	HORF11005G11	9144	NA	BC019225	9963	SLC23A1	56.748	44103.8
VDNA005G2	HORF11005G2	27	NA	BC000990	10573	MRPL28	55.487	29961.8
VDNA005G3	HORF11005G3	9895	NA	BC033759	57409	MIF4GD	47.433	29041.8
VDNA005G4	HORF11005G4	3541	NA	BC000077	6132	RPL8	49.871	53449.8
VDNA005G5	HORF11005G5	8321	NA	BC030207	8431	NR0B2	21.318	23147.8
VDNA005G6	HORF11005G6	10242	NA	BC038830	11267	SNF8	51.018	46627.8
VDNA005G7	HORF11005G7	1450	NA	BC030642	135138	PACRG	37.518	24789.8
VDNA005G8	HORF11005G8	8324	NA	BC027857	56906	THAP10	23.194	14741.8
VDNA005G9	HORF11005G9	8423	NA	BC031590	1154	CISH	52.638	23947.8
VDNA005H1	HORF11005H1	5801	NA	BC008455	55850	USE1	39.53	21417.8
VDNA005H10	HORF11005H10	8328	NA	BC027890	759	CA1	45.978	26133.8
VDNA005H11	HORF11005H11	2085	NA	BC029484	84688	C9orf24	54.089	20622.8
VDNA005H2	HORF11005H2	1992	NA	BC038100	84064	HDHD2	20	27754.8
VDNA005H3	HORF11005H3	7979	NA	BC001354	65999	LRRC61	47.144	32836.8
VDNA005H4	HORF11005H4	5509	NA	BC005209	54517	PUS7	42.141	12176.8
VDNA005H5	HORF11005H5	5719	NA	BC008466	8813	DPM1	20	25354.8
VDNA005H6	HORF11005H6	4075	NA	BC002627	3029	HAGH	45.832	21445.8
VDNA005H7	HORF11005H7	2001	NA	BC028606	202134	FAM153A	53.529	38906.8
VDNA005H8	HORF11005H8	1096	NA	BC012460	3927	LASP1	20.371	20445.8
VDNA005H9	HORF11005H9	9332	NA	BC031614	143162	FRMPD2	49.121	27345.8
VDNA006A1	HORF11006A1	8649	NA	BC016966	90806	ANGEL2	40.296	21725.8
VDNA006A10	HORF11006A10	3998	NA	BC000331	5692	PSMB4	72.645	36228.8
VDNA006A11	HORF11006A11	9817	NA	BC033865	766	CA7	42.959	28575.8
VDNA006A2	HORF11006A2	7230	NA	BC012139	113277	TMEM106A	28.489	38904.8
VDNA006A3	HORF11006A3	2556	NA	BC027175	3109	HLA-DMB	40.672	37275.8
VDNA006A4	HORF11006A4	9244	NA	BC029870	122786	FRMD6	1.46	1875.75
VDNA006A5	HORF11006A5	7854	NA	BC017307	5692	PSMB4	24.211	32044.8
VDNA006A6	HORF11006A6	5252	NA	BC008314	5692	PSMB4	21.537	23851.8
VDNA006A7	HORF11006A7	6878	NA	BC010098	5692	PSMB4	44.358	33976.8
VDNA006A8	HORF11006A8	2620	NA	BC012910	6615	SNAI1	51.021	30786.8
VDNA006A9	HORF11006A9	7751	NA	BC017402	51778	MYOZ2	54.082	29749.8
VDNA006B1	HORF11006B1	6668	NA	BC009234	3127	HLA-DRB5	22.406	20729.8
VDNA006B10	HORF11006B10	1704	NA	BC036456	205327	C2orf69	65.498	31393.8
VDNA006B11	HORF11006B11	5536	NA	BC008383	10136	CELA3A	54.08	14060.8
VDNA006B2	HORF11006B2	8444	NA	BC034381	10179	RBM7	36.077	16425.8
VDNA006B3	HORF11006B3	5365	NA	BC001074	10785	WDR4	58.758	50305.8
VDNA006B4	HORF11006B4	9173	NA	BC015859	117289	TAGAP	49.312	47362.8
VDNA006B5	HORF11006B5	8047	NA	BC034709	127534	GJB4	39.406	42781.8
VDNA006B6	HORF11006B6	7973	NA	BC000554	9445	ITM2B	17.162	9349.75
VDNA006B7	HORF11006B7	9272	NA	BC035354	81629	TSSK3	19.287	6816.75
VDNA006B8	HORF11006B8	9574	NA	BC028087	144453	BEST3	50.445	29490.8
VDNA006B9	HORF11006B9	1231	NA	BC022486	358	AQP1	45.457	30292.8
VDNA006C1	HORF11006C1	7292	NA	BC018704	23760	PITPNB	54.998	24031.8
VDNA006C10	HORF11006C10	3374	NA	BC004420	54472	TOLLIP	69.508	24184.8
VDNA006C2	HORF11006C2	8064	NA	BC036301	201931	TMEM192	39.239	31123.8
VDNA006C3	HORF11006C3	7257	NA	BC014428	54516	MTRF1L	70.978	30247.8
VDNA006C4	HORF11006C4	7000	NA	BC011935	1312	COMT	48.959	28801.8
VDNA006C5	HORF11006C5	5307	NA	BC008005	10101	NUBP2	39.02	16663.8
VDNA006C6	HORF11006C6	8273	NA	BC025754	79843	FAM124B	46.312	15617.8
VDNA006C7	HORF11006C7	9633	NA	BC032343	283518	KCNRG	38.598	18060.8
VDNA006C8	HORF11006C8	8357	NA	BC030218	121506	ERP27	50.062	32657.8
VDNA006C9	HORF11006C9	6532	NA	BC009455	79096	C11orf49	61.52	56190.8
VDNA006D1	HORF11006D1	5437	NA	BC008880	51010	EXOSC3	24.739	14139.8
VDNA006D10	HORF11006D10	5524	NA	BC005240	10456	HAX1	60.918	9062.75
VDNA006D11	HORF11006D11	4100	NA	BC002679	79152	FA2H	53.902	17525.8
VDNA006D2	HORF11006D2	9252	NA	BC038415	114960	TSGA13	25.072	20825.8
VDNA006D3	HORF11006D3	8033	NA	BC040355	55076	TMEM45A	64.518	30267.8
VDNA006D4	HORF11006D4	4827	NA	BC008813	244	ANXA8L2	43.864	15664.8
VDNA006D5	HORF11006D5	1208	NA	BC020947	90809	TMEM55B	23.96	12722.8
VDNA006D6	HORF11006D6	2870	NA	BC005993	6251	RSU1	73.633	34190.8
VDNA006D7	HORF11006D7	6214	NA	BC009565	3612	IMPA1	44.904	26691.8
VDNA006D8	HORF11006D8	1132	NA	BC022508	2823	GPM6A	62.332	48246.8
VDNA006D9	HORF11006D9	1373	NA	BC032825	6456	SH3GL2	56.835	34266.8
VDNA006E1	HORF11006E1	9211	NA	BC037394	348487	FAM131C	31.578	13325.8
VDNA006E10	HORF11006E10	2105	NA	BC029494	10557	RPP38	51.479	17429.8
VDNA006E11	HORF11006E11	6457	NA	BC012561	553115	PEF1	57.191	54360.8
VDNA006E2	HORF11006E2	437	NA	BC016944	55143	CDCA8	25.427	8977.75
VDNA006E3	HORF11006E3	8165	NA	BC021853	3038	HAS3	61.129	35397.8
VDNA006E4	HORF11006E4	9092	NA	BC013377	23001	WDFY3	57.202	36254.8
VDNA006E5	HORF11006E5	8029	NA	BC011696	114049	WBSCR22	43.136	21124.8
VDNA006E6	HORF11006E6	8270	NA	BC030196	54033	RBM11	62.9	30627.8
VDNA006E7	HORF11006E7	66	NA	BC000908	6607	SMN1	37.182	22308.8
VDNA006E8	HORF11006E8	3194	NA	BC000311	1316	KLF6	91.806	46185.8
VDNA006E9	HORF11006E9	651	NA	BC012883	7417	VDAC2	59.894	64865.8
VDNA006F1	HORF11006F1	5144	NA	BC007838	56270	WDR45L	26.713	25005.8
VDNA006F10	HORF11006F10	8370	NA	BC036723	2214	FCGR3A	33.077	33888.8
VDNA006F2	HORF11006F2	5418	NA	BC007355	1468	SLC25A10	39.858	6002.75
VDNA006F3	HORF11006F3	8350	NA	BC027953	2204	FCAR	54.815	41776.8
VDNA006F4	HORF11006F4	8394	NA	BC027899	3903	LAIR1	49.038	39049.8
VDNA006F5	HORF11006F5	2032	NA	BC021719	84528	RHOXF2	36.438	14803.8
VDNA006F7	HORF11006F7	8890	NA	BC002826	11180	WDR6	40.136	37075.8
VDNA006F8	HORF11006F8	9479	NA	BC030277	122046	C13orf26	57.43	24548.8
VDNA006F9	HORF11006F9	5785	NA	BC005991	85015	USP45	51.876	64254.8
VDNA006G1	HORF11006G1	2208	NA	BC031090	138046	RALYL	34.171	48906.8
VDNA006G10	HORF11006G10	3966	NA	BC002398	4869	NPM1	28.263	45278.8
VDNA006G11	HORF11006G11	8521	NA	BC031582	744	MPPED2	63.595	34096.8
VDNA006G2	HORF11006G2	8513	NA	BC029059	496	ATP4B	36.269	42613.8
VDNA006G3	HORF11006G3	7340	NA	BC014132	115024	NT5C3L	19.232	15187.8
VDNA006G4	HORF11006G4	3701	NA	BC005115	1020	CDK5	69.141	32820.8
VDNA006G5	HORF11006G5	3061	NA	BC010740	26063	DECR2	21.386	16133.8
VDNA006G6	HORF11006G6	698	NA	BC001795	6187	RPS2	34.345	31099.8
VDNA006G7	HORF11006G7	7179	NA	BC012354	6187	RPS2	36.941	33199.8
VDNA006G8	HORF11006G8	1496	NA	BC014590	645455	NA	46.489	50869.8
VDNA006G9	HORF11006G9	8171	NA	BC022990	84365	MKI67IP	35.144	19276.8
VDNA006H1	HORF11006H1	4624	NA	BC003157	23555	TSPAN15	33.253	-5501.25
VDNA006H10	HORF11006H10	7259	NA	BC015920	2784	GNB3	30.98	40498.8
VDNA006H11	HORF11006H11	8442	NA	BC031558	55924	C1orf183	46.549	11878.8
VDNA006H2	HORF11006H2	4805	NA	BC008894	56910	STARD7	44.564	68281.8
VDNA006H3	HORF11006H3	8097	NA	BC019689	1687	DFNA5	11.238	31017.8
VDNA006H4	HORF11006H4	5433	NA	BC005391	3921	RPSA	43.665	63075.8
VDNA006H5	HORF11006H5	1427	NA	BC022010	2669	GEM	21.239	41867.8
VDNA006H6	HORF11006H6	5684	NA	BC008456	644	BLVRA	22.829	48744.8
VDNA006H7	HORF11006H7	4541	NA	BC004535	84287	ZDHHC16	43.171	11618.8
VDNA006H8	HORF11006H8	2670	NA	BC012485	3140	MR1	51.357	29321.8
VDNA006H9	HORF11006H9	7426	NA	BC021667	9694	TTC35	55.316	49096.8
VDNA007A1	HORF11007A1	5838	NA	BC006539	5279	PIGC	84.566	20492
VDNA007A10	HORF11007A10	8494	NA	BC039068	283971	CLEC18C	47.958	8198
VDNA007A11	HORF11007A11	6693	NA	BC009299	51070	NOSIP	93.023	18088
VDNA007A2	HORF11007A2	1395	NA	BC022015	1264	CNN1	85.957	12516
VDNA007A3	HORF11007A3	8043	NA	BC032001	84524	ZC3H8	80.317	14541
VDNA007A4	HORF11007A4	8207	NA	BC031912	293	SLC25A6	70.059	3627
VDNA007A5	HORF11007A5	1207	NA	BC018070	151871	DPPA2	68.774	18942
VDNA007A6	HORF11007A6	8274	NA	BC025753	58529	MYOZ1	76.394	16471
VDNA007A7	HORF11007A7	6195	NA	BC018896	6919	TCEA2	67.398	17394
VDNA007A8	HORF11007A8	8483	NA	BC028314	6834	SURF1	77.894	29174
VDNA007A9	HORF11007A9	7376	NA	BC014327	51170	HSD17B11	56.468	31583
VDNA007B1	HORF11007B1	7233	NA	BC012137	6811	STX5	81.644	8508
VDNA007B10	HORF11007B10	1213	NA	BC026347	8851	CDK5R1	70.206	32695
VDNA007B11	HORF11007B11	9921	NA	BC033868	149473	CCDC24	87.022	9349
VDNA007B2	HORF11007B2	6577	NA	BC013904	54973	CPSF3L	70.019	17291
VDNA007B3	HORF11007B3	9597	NA	BC028092	1774	DNASE1L1	85.194	31079
VDNA007B4	HORF11007B4	7416	NA	BC014356	65008	MRPL1	54.248	12416
VDNA007B5	HORF11007B5	5110	NA	BC006178	9117	SEC22C	61.458	19534
VDNA007B6	HORF11007B6	6682	NA	BC009984	54487	DGCR8	72.457	11613
VDNA007B7	HORF11007B7	9700	NA	BC032372	9649	RALGPS1	81.269	19595
VDNA007B8	HORF11007B8	8095	NA	BC033286	256380	SCML4	78.087	10255
VDNA007B9	HORF11007B9	7519	NA	BC021987	9111	NMI	63.978	20281
VDNA007C1	HORF11007C1	370	NA	BC016442	79187	FSD1	64.165	8488
VDNA007C10	HORF11007C10	6778	NA	BC001372	51035	UBXN1	90.887	10352
VDNA007C11	HORF11007C11	8459	NA	BC029128	443	ASPA	86.769	18861
VDNA007C2	HORF11007C2	7541	NA	BC016728	60496	AASDHPPT	63.998	19635
VDNA007C3	HORF11007C3	1089	NA	BC012022	5516	PPP2CB	68.236	22060
VDNA007C4	HORF11007C4	2785	NA	BC008634	54707	GPN2	70.243	17780
VDNA007C5	HORF11007C5	6649	NA	BC009256	81926	FAM108A1	79.934	21084
VDNA007C6	HORF11007C6	6595	NA	BC009858	51073	MRPL4	94.679	25240
VDNA007C7	HORF11007C7	6378	NA	BC010359	51528	JKAMP	60.082	11530
VDNA007C9	HORF11007C9	1656	NA	BC024196	57019	CIAPIN1	82.93	22074
VDNA007D1	HORF11007D1	3083	NA	BC010874	27292	DIMT1L	64.549	17718
VDNA007D10	HORF11007D10	1941	NA	BC035006	84248	FYTTD1	86.144	18797
VDNA007D11	HORF11007D11	6915	NA	BC011727	51109	RDH11	82.846	17548
VDNA007D2	HORF11007D2	2838	NA	BC008675	55069	C7orf42	69.019	12716
VDNA007D3	HORF11007D3	2152	NA	BC031038	79734	KCTD17	76.589	13633
VDNA007D4	HORF11007D4	5190	NA	BC007957	65992	DDRGK1	79.171	13961
VDNA007D5	HORF11007D5	1799	NA	BC003685	5307	PITX1	68.838	14380
VDNA007D6	HORF11007D6	8245	NA	BC025724	145226	RDH12	44.383	7798
VDNA007D7	HORF11007D7	6017	NA	BC013014	78992	YIPF2	86.828	9469
VDNA007D8	HORF11007D8	4028	NA	BC000345	6175	RPLP0	87.225	18186
VDNA007D9	HORF11007D9	7959	NA	BC002601	4792	NFKBIA	79.957	19123
VDNA007E1	HORF11007E1	3865	NA	BC004979	328	APEX1	60.977	26069
VDNA007E10	HORF11007E10	6133	NA	BC011609	3300	DNAJB2	75.832	12136
VDNA007E11	HORF11007E11	7381	NA	BC016345	51571	FAM49B	64.424	9302
VDNA007E2	HORF11007E2	4361	NA	BC004479	4110	MAGEA11	66.02	11772
VDNA007E3	HORF11007E3	4172	NA	BC002853	7965	AIMP2	62.519	29188
VDNA007E4	HORF11007E4	5720	NA	BC008469	8666	EIF3G	63.644	29296
VDNA007E5	HORF11007E5	419	NA	BC010505	10067	SCAMP3	55.207	23037
VDNA007E6	HORF11007E6	8516	NA	BC034394	283238	SLC22A24	49.921	15732
VDNA007E7	HORF11007E7	5842	NA	BC001479	8644	AKR1C3	70.324	19220
VDNA007E8	HORF11007E8	5448	NA	BC007024	1646	AKR1C2	67.925	39559
VDNA007E9	HORF11007E9	7542	NA	BC016705	902	CCNH	52.098	29704
VDNA007F1	HORF11007F1	5470	NA	BC005394	10327	AKR1A1	66.95	16587
VDNA007F10	HORF11007F10	3996	NA	BC000461	8894	EIF2S2	71.487	12447
VDNA007F11	HORF11007F11	3483	NA	BC000033	2992	GYG1	52.287	13973
VDNA007F2	HORF11007F2	672	NA	BC018198	5192	PEX10	75.802	4868
VDNA007F3	HORF11007F3	746	NA	BC020499	64223	MLST8	78.487	23479
VDNA007F4	HORF11007F4	7161	NA	BC012060	54584	GNB1L	86.952	11598
VDNA007F5	HORF11007F5	8308	NA	BC025778	79370	BCL2L14	70.023	18777
VDNA007F6	HORF11007F6	4855	NA	BC006244	29086	BABAM1	60.542	10758
VDNA007F7	HORF11007F7	4967	NA	BC007721	1676	DFFA	90.883	36282
VDNA007F8	HORF11007F8	7730	NA	BC014474	30	ACAA1	80.083	14737
VDNA007F9	HORF11007F9	7564	NA	BC017569	57097	PARP11	67.808	32944
VDNA007G1	HORF11007G1	3330	NA	BC001187	10987	COPS5	74.022	14232
VDNA007G10	HORF11007G10	4420	NA	BC002872	84726	PRRC2B	71.707	26453
VDNA007G11	HORF11007G11	3734	NA	BC001785	4046	LSP1	63.089	25283
VDNA007G2	HORF11007G2	3258	NA	BC002479	1512	CTSH	76.687	23858
VDNA007G3	HORF11007G3	6737	NA	BC003610	4240	MFGE8	105.283	11670
VDNA007G4	HORF11007G4	7515	NA	BC016314	7518	XRCC4	73.087	39201
VDNA007G5	HORF11007G5	3367	NA	BC001201	81849	ST6GALNAC5	71.022	15580
VDNA007G6	HORF11007G6	7261	NA	BC017497	10385	BTN2A2	72.083	31758
VDNA007G7	HORF11007G7	6857	NA	BC010103	6888	TALDO1	76.18	24003
VDNA007G8	HORF11007G8	6945	NA	BC021238	162394	SLFN5	67.485	22257
VDNA007G9	HORF11007G9	6337	NA	BC015065	9522	SCAMP1	58.769	20732
VDNA007H1	HORF11007H1	5420	NA	BC000637	51635	DHRS7	54.687	33884
VDNA007H10	HORF11007H10	7479	NA	BC001036	7517	XRCC3	67.394	33050
VDNA007H11	HORF11007H11	7980	NA	BC000543	5192	PEX10	49.487	4557
VDNA007H2	HORF11007H2	6885	NA	BC010073	2783	GNB2	100.448	32700
VDNA007H3	HORF11007H3	6936	NA	BC010049	4841	NONO	52.973	20937
VDNA007H4	HORF11007H4	3248	NA	BC002469	54964	C1orf56	87.681	11432
VDNA007H5	HORF11007H5	6174	NA	BC012767	29907	SNX15	68.563	19284
VDNA007H6	HORF11007H6	9182	NA	BC021099	64866	CDCP1	104.203	27294
VDNA007H7	HORF11007H7	4917	NA	BC006309	79143	MBOAT7	37.487	13416
VDNA007H8	HORF11007H8	5843	NA	BC018663	79780	CCDC82	68.498	38737
VDNA007H9	HORF11007H9	3268	NA	BC000657	4968	OGG1	57.998	13992
VDNA008A10	HORF11008A10	49	NA	BC003375	11222	MRPL3	51.018	19866.5
VDNA008A11	HORF11008A11	562	NA	BC004168	63943	FKBPL	55.312	12948.5
VDNA008A2	HORF11008A2	366	NA	BC000344	10055	SAE1	76.207	28482.5
VDNA008A3	HORF11008A3	5431	NA	BC008863	9533	POLR1C	54.438	22855.5
VDNA008A4	HORF11008A4	3602	NA	BC005135	10067	SCAMP3	68.118	14563.5
VDNA008A5	HORF11008A5	6516	NA	BC009465	3726	JUNB	61.458	10730.5
VDNA008A6	HORF11008A6	193	NA	BC021959	10363	HMG20A	58.871	12465.5
VDNA008A7	HORF11008A7	153	NA	BC009676	79885	HDAC11	61.934	16144.5
VDNA008A8	HORF11008A8	6374	NA	BC014549	822	CAPG	50.724	22967.5
VDNA008A9	HORF11008A9	2827	NA	BC008986	27156	RTDR1	52.691	26586.5
VDNA008B1	HORF11008B1	286	NA	BC021958	51099	ABHD5	62.892	11663.5
VDNA008B10	HORF11008B10	2747	NA	BC001340	79607	FAM118B	62.58	22314.5
VDNA008B11	HORF11008B11	684	NA	BC008090	468	ATF4	46.15	15973.5
VDNA008B2	HORF11008B2	380	NA	BC016452	11344	TWF2	67.218	22448.5
VDNA008B3	HORF11008B3	3893	NA	BC003161	11344	TWF2	57.959	20530.5
VDNA008B4	HORF11008B4	5666	NA	BC005315	2357	FPR1	53.911	10500.5
VDNA008B5	HORF11008B5	187	NA	BC016024	3171	FOXA3	52.176	11857.5
VDNA008B6	HORF11008B6	2793	NA	BC008982	728	C5AR1	37.752	27858.5
VDNA008B7	HORF11008B7	35	NA	BC000162	11171	STRAP	62.908	12845.5
VDNA008B8	HORF11008B8	5430	NA	BC008861	9114	ATP6V0D1	52.806	22240.5
VDNA008B9	HORF11008B9	5626	NA	BC005223	11055	ZPBP	59.906	10376.5
VDNA008C1	HORF11008C1	503	NA	BC016855	468	ATF4	64.455	10498.5
VDNA008C10	HORF11008C10	7237	NA	BC012138	2771	GNAI2	82.665	12277.5
VDNA008C11	HORF11008C11	951	NA	BC003417	4705	NDUFA10	58.406	18875.5
VDNA008C2	HORF11008C2	2804	NA	BC008100	6094	ROM1	61.885	7690.5
VDNA008C3	HORF11008C3	299	NA	BC015044	64112	MOAP1	75.318	9637.5
VDNA008C4	HORF11008C4	777	NA	BC017068	53947	A4GALT	69.906	10056.5
VDNA008C5	HORF11008C5	8578	NA	BC009108	55388	MCM10	57.906	13809.5
VDNA008C6	HORF11008C6	172	NA	BC015935	8812	CCNK	59.695	16840.5
VDNA008C7	HORF11008C7	5285	NA	BC007621	5013	OTX1	54.223	6079.5
VDNA008C8	HORF11008C8	742	NA	BC015502	9456	HOMER1	53.547	8888.5
VDNA008C9	HORF11008C9	5010	NA	BC005026	51548	SIRT6	67.489	11871.5
VDNA008D1	HORF11008D1	2821	NA	BC009012	5635	PRPSAP1	63.08	15476.5
VDNA008D10	HORF11008D10	263	NA	BC015028	4856	NOV	67.906	17666.5
VDNA008D11	HORF11008D11	582	NA	BC012291	51008	ASCC1	77.239	14528.5
VDNA008D2	HORF11008D2	3035	NA	BC011524	54491	FAM105A	69.141	16109.5
VDNA008D3	HORF11008D3	2866	NA	BC009046	4760	NEUROD1	74.572	19566.5
VDNA008D4	HORF11008D4	2908	NA	BC010451	23580	CDC42EP4	62.734	13875.5
VDNA008D5	HORF11008D5	745	NA	BC015528	4793	NFKBIB	64.489	18750.5
VDNA008D6	HORF11008D6	3203	NA	BC002442	30968	STOML2	48.71	34172.5
VDNA008D7	HORF11008D7	7303	NA	BC014217	51451	LCMT1	51.825	31793.5
VDNA008D8	HORF11008D8	2925	NA	BC010458	57447	NDRG2	57.883	15429.5
VDNA008D9	HORF11008D9	3148	NA	BC000490	8665	EIF3F	69.306	26471.5
VDNA008E1	HORF11008E1	440	NA	BC015350	81890	QTRT1	46.232	16117.5
VDNA008E10	HORF11008E10	412	NA	BC011240	57447	NDRG2	87.357	28826.5
VDNA008E11	HORF11008E11	4017	NA	BC000464	11152	WDR45	65.547	18080.5
VDNA008E2	HORF11008E2	9155	NA	BC015679	196441	ZFC3H1	69.933	18935.5
VDNA008E3	HORF11008E3	347	NA	BC008141	55559	HAUS7	74.042	17623.5
VDNA008E4	HORF11008E4	4680	NA	BC000349	2630	GBA	65.572	19173.5
VDNA008E6	HORF11008E6	3174	NA	BC000439	5162	PDHB	78.998	9063.5
VDNA008E7	HORF11008E7	5527	NA	BC005322	1634	DCN	66.269	28049.5
VDNA008E8	HORF11008E8	3634	NA	BC001749	81029	WNT5B	78.918	14998.5
VDNA008E9	HORF11008E9	608	NA	BC012854	60	ACTB	94.758	23819.5
VDNA008F1	HORF11008F1	52	NA	BC000998	5250	SLC25A3	42.918	3874.5
VDNA008F10	HORF11008F10	356	NA	BC003684	1525	CXADR	72.889	33004.5
VDNA008F11	HORF11008F11	3613	NA	BC003069	3105	HLA-A	92.451	29352.5
VDNA008F2	HORF11008F2	2803	NA	BC000520	3145	HMBS	74.507	17465.5
VDNA008F3	HORF11008F3	4877	NA	BC002937	25953	PNKD	79.206	13881.5
VDNA008F4	HORF11008F4	770	NA	BC017020	23635	SSBP2	64.871	9829.5
VDNA008F5	HORF11008F5	288	NA	BC017553	51567	TDP2	106.598	14692.5
VDNA008F6	HORF11008F6	374	NA	BC006211	51150	SDF4	75.018	20448.5
VDNA008F7	HORF11008F7	3416	NA	BC003099	1801	DPH1	69.473	15681.5
VDNA008F8	HORF11008F8	7482	NA	BC001427	55343	SLC35C1	89.21	16036.5
VDNA008F9	HORF11008F9	5828	NA	BC019236	3105	HLA-A	80.724	28665.5
VDNA008G1	HORF11008G1	2982	NA	BC016633	57604	KIAA1456	60.198	18818.5
VDNA008G10	HORF11008G10	8880	NA	BC004919	55698	RADIL	91.806	21345.5
VDNA008G11	HORF11008G11	6937	NA	BC010158	10488	CREB3	80.239	23471.5
VDNA008G2	HORF11008G2	5868	NA	BC017400	79991	OBFC1	67.105	19900.5
VDNA008G3	HORF11008G3	3257	NA	BC000655	26073	POLDIP2	64.073	17481.5
VDNA008G4	HORF11008G4	5947	NA	BC001510	81488	GRINL1A	60.626	17327.5
VDNA008G5	HORF11008G5	234	NA	BC014894	286075	ZNF707	70.648	17591.5
VDNA008G6	HORF11008G6	6028	NA	BC009240	10474	TADA3	64.871	26130.5
VDNA008G7	HORF11008G7	3410	NA	BC001703	84245	MRI1	66.27	17438.5
VDNA008G8	HORF11008G8	6231	NA	BC013974	9672	SDC3	82.708	15622.5
VDNA008G9	HORF11008G9	699	NA	BC000971	29968	PSAT1	75.191	23153.5
VDNA008H1	HORF11008H1	2736	NA	BC001968	1025	CDK9	61.551	15374.5
VDNA008H10	HORF11008H10	7037	NA	BC011852	2752	GLUL	95.254	9460.5
VDNA008H11	HORF11008H11	798	NA	BC014551	8504	PEX3	71.718	18355.5
VDNA008H2	HORF11008H2	6224	NA	BC015564	8531	CSDA	94.679	9701.5
VDNA008H3	HORF11008H3	5707	NA	BC008457	3107	HLA-C	73.807	18744.5
VDNA008H4	HORF11008H4	235	NA	BC016172	55506	H2AFY2	67.207	27997.5
VDNA008H5	HORF11008H5	7555	NA	BC016713	55742	PARVA	54.258	15318.5
VDNA008H6	HORF11008H6	242	NA	BC014896	11274	USP18	41.377	13737.5
VDNA008H7	HORF11008H7	5461	NA	BC007001	51601	LIPT1	44.529	22674.5
VDNA008H8	HORF11008H8	6864	NA	BC010037	2752	GLUL	77.194	49282.5
VDNA008H9	HORF11008H9	6307	NA	BC009772	51601	LIPT1	39.458	13977.5
VDNA009A1	HORF11009A1	903	NA	BC001269	8405	SPOP	69.287	21576.5
VDNA009A10	HORF11009A10	4963	NA	BC006372	10120	ACTR1B	52.406	21290.5
VDNA009A11	HORF11009A11	5633	NA	BC006983	29922	NME7	55.424	31407.5
VDNA009A2	HORF11009A2	3081	NA	BC013585	2769	GNA15	52.818	14136.5
VDNA009A3	HORF11009A3	755	NA	BC017708	92912	UBE2Q2	42.253	23386.5
VDNA009A4	HORF11009A4	7139	NA	BC012050	71	ACTG1	62.904	15045.5
VDNA009A5	HORF11009A5	3072	NA	BC001594	51094	ADIPOR1	46.489	21725.5
VDNA009A6	HORF11009A6	5936	NA	BC001482	23761	PISD	61.957	18962.5
VDNA009A7	HORF11009A7	402	NA	BC010507	929	CD14	45.421	23336.5
VDNA009A8	HORF11009A8	6015	NA	BC022090	4676	NAP1L4	46.424	17005.5
VDNA009A9	HORF11009A9	3250	NA	BC000693	10121	ACTR1A	55.772	22481.5
VDNA009B1	HORF11009B1	6701	NA	BC009978	70	ACTC1	29.058	24762.5
VDNA009B10	HORF11009B10	584	NA	BC011996	26256	CABYR	30.937	22594.5
VDNA009B11	HORF11009B11	6984	NA	BC014058	55486	PARL	36.258	5289.5
VDNA009B2	HORF11009B2	167	NA	BC017554	59	ACTA2	51.325	19830.5
VDNA009B3	HORF11009B3	3607	NA	BC001057	8459	TPST2	34.518	14676.5
VDNA009B4	HORF11009B4	7759	NA	BC015837	4704	NDUFA9	59.828	8344.5
VDNA009B5	HORF11009B5	7632	NA	BC017509	8459	TPST2	27.978	10302.5
VDNA009B6	HORF11009B6	4463	NA	BC008938	81502	HM13	27.287	15092.5
VDNA009B7	HORF11009B7	2809	NA	BC008988	91937	TIMD4	9.978	1607.5
VDNA009B8	HORF11009B8	441	NA	BC017724	81608	FIP1L1	20	2686.5
VDNA009B9	HORF11009B9	300	NA	BC015045	2592	GALT	21.019	24731.5
VDNA009C1	HORF11009C1	5194	NA	BC007913	84993	UBL7	28.366	18707.5
VDNA009C10	HORF11009C10	4930	NA	BC007741	8788	DLK1	35.556	17003.5
VDNA009C11	HORF11009C11	3682	NA	BC001960	3420	IDH3B	42.325	9520.5
VDNA009C2	HORF11009C2	3978	NA	BC000323	2237	FEN1	42.606	23840.5
VDNA009C3	HORF11009C3	6874	NA	BC010032	29956	LASS2	33.077	26758.5
VDNA009C4	HORF11009C4	6769	NA	BC001357	29956	LASS2	24.211	25216.5
VDNA009C5	HORF11009C5	5914	NA	BC019259	1152	CKB	53.648	17753.5
VDNA009C6	HORF11009C6	712	NA	BC001271	3491	CYR61	21.572	11946.5
VDNA009C7	HORF11009C7	2775	NA	BC001278	11098	PRSS23	20	3168.5
VDNA009C8	HORF11009C8	7079	NA	BC014014	51614	ERGIC3	20	2555.5
VDNA009C9	HORF11009C9	2819	NA	BC008568	1116	CHI3L1	20	14399.5
VDNA009D1	HORF11009D1	338	NA	BC010504	23259	DDHD2	51.378	12103.5
VDNA009D10	HORF11009D10	5416	NA	BC008041	54973	CPSF3L	59.487	14072.5
VDNA009D11	HORF11009D11	434	NA	BC016941	85406	SARNP	37.182	12164.5
VDNA009D2	HORF11009D2	3107	NA	BC013424	25852	ARMC8	49.389	13005.5
VDNA009D3	HORF11009D3	3647	NA	BC001225	10296	MAEA	39.64	7934.5
VDNA009D4	HORF11009D4	800	NA	BC017022	140564	APOBEC3F	27.783	9158.5
VDNA009D5	HORF11009D5	7445	NA	BC002560	29947	DNMT3L	49.998	13705.5
VDNA009D6	HORF11009D6	2745	NA	BC001276	7268	TTC4	23.478	13471.5
VDNA009D7	HORF11009D7	6305	NA	BC010396	5704	PSMC4	43.769	15110.5
VDNA009D8	HORF11009D8	6533	NA	BC017449	26135	SERBP1	55.687	11517.5
VDNA009D9	HORF11009D9	739	NA	BC015234	84649	DGAT2	35.345	13608.5
VDNA009E1	HORF11009E1	5607	NA	BC005390	5706	PSMC6	22.758	11265.5
VDNA009E10	HORF11009E10	896	NA	BC000944	79042	TSEN34	37.549	26083.5
VDNA009E11	HORF11009E11	5567	NA	BC005224	6317	SERPINB3	40.887	17251.5
VDNA009E2	HORF11009E2	6725	NA	BC009376	57332	CBX8	34.638	33542.5
VDNA009E3	HORF11009E3	46	NA	BC000630	9861	PSMD6	32.724	21166.5
VDNA009E4	HORF11009E4	517	NA	BC016868	90952	ESAM	30.858	13645.5
VDNA009E5	HORF11009E5	5297	NA	BC008301	7286	TUFT1	38.956	14594.5
VDNA009E6	HORF11009E6	2936	NA	BC011460	1117	CHI3L2	61.687	15690.5
VDNA009E7	HORF11009E7	6078	NA	BC004185	8131	NPRL3	63.466	23327.5
VDNA009E8	HORF11009E8	8751	NA	BC001250	54828	BCAS3	37.019	24485.5
VDNA009E9	HORF11009E9	3093	NA	BC010876	79661	NEIL1	45.275	21763.5
VDNA009F1	HORF11009F1	3651	NA	BC001725	9827	RGP1	35.713	11853.5
VDNA009F10	HORF11009F10	3758	NA	BC001902	3421	IDH3G	41.048	14883.5
VDNA009F11	HORF11009F11	6008	NA	BC012198	113802	HENMT1	35.144	34220.5
VDNA009F2	HORF11009F2	3230	NA	BC000701	23061	TBC1D9B	20	3988.5
VDNA009F3	HORF11009F3	5349	NA	BC002387	4673	NAP1L1	30.169	10706.5
VDNA009F4	HORF11009F4	258	NA	BC017163	51631	LUC7L2	42.933	17994.5
VDNA009F5	HORF11009F5	6062	NA	BC006576	80895	ILKAP	46.259	13341.5
VDNA009F6	HORF11009F6	3711	NA	BC001900	587	BCAT2	73.394	15366.5
VDNA009F7	HORF11009F7	5825	NA	BC009911	64777	RMND5B	41.707	18014.5
VDNA009F8	HORF11009F8	8836	NA	BC000699	3785	KCNQ2	41.062	12777.5
VDNA009F9	HORF11009F9	5079	NA	BC006099	8703	B4GALT3	47.9	11701.5
VDNA009G1	HORF11009G1	3886	NA	BC003175	10397	NDRG1	37.582	22190.5
VDNA009G10	HORF11009G10	5245	NA	BC001085	64222	TOR3A	42.398	14242.5
VDNA009G11	HORF11009G11	104	NA	BC018130	2150	F2RL1	33.15	21117.5
VDNA009G2	HORF11009G2	6551	NA	BC010406	81628	TSC22D4	45.085	8744.5
VDNA009G3	HORF11009G3	3720	NA	BC002972	81628	TSC22D4	32.478	10190.5
VDNA009G4	HORF11009G4	8993	NA	BC008855	2778	GNAS	41.636	21429.5
VDNA009G5	HORF11009G5	1838	NA	BC001486	81628	TSC22D4	35.178	8678.5
VDNA009G6	HORF11009G6	603	NA	BC012842	29789	OLA1	31.938	13052.5
VDNA009G7	HORF11009G7	281	NA	BC016140	4598	MVK	47.381	31339.5
VDNA009G8	HORF11009G8	2692	NA	BC008182	3301	DNAJA1	29.519	12942.5
VDNA009G9	HORF11009G9	426	NA	BC018292	64222	TOR3A	42.082	27881.5
VDNA009H1	HORF11009H1	3448	NA	BC001163	6376	CX3CL1	22.575	16063.5
VDNA009H10	HORF11009H10	5301	NA	BC007628	3880	KRT19	40.794	14761.5
VDNA009H2	HORF11009H2	6543	NA	BC009419	8877	SPHK1	35.358	20599.5
VDNA009H3	HORF11009H3	7189	NA	BC012140	26580	BSCL2	37.665	20126.5
VDNA009H4	HORF11009H4	469	NA	BC015496	3628	INPP1	26.487	9284.5
VDNA009H5	HORF11009H5	3820	NA	BC004465	54386	TERF2IP	38.468	29476.5
VDNA009H6	HORF11009H6	3745	NA	BC001746	5778	PTPN7	44.694	20298.5
VDNA009H7	HORF11009H7	393	NA	BC010525	11326	VSIG4	23.406	19175.5
VDNA009H8	HORF11009H8	5379	NA	BC001042	23410	SIRT3	36.294	8537.5
VDNA009H9	HORF11009H9	3000	NA	BC016614	55795	PCID2	22.748	9600.5
VDNA010A1	HORF11010A1	6666	NA	BC018645	5605	MAP2K2	55.487	26860
VDNA010A10	HORF11010A10	5966	NA	BC014636	8225	GTPBP6	66.02	10214
VDNA010A11	HORF11010A11	4701	NA	BC002408	6122	RPL3	59.114	26890
VDNA010A2	HORF11010A2	3596	NA	BC000105	1431	CS	43.207	18816
VDNA010A3	HORF11010A3	387	NA	BC011239	6948	TCN2	43.716	28103
VDNA010A4	HORF11010A4	5200	NA	BC007871	84991	RBM17	52.129	16436
VDNA010A5	HORF11010A5	117	NA	BC017655	124583	CANT1	53.475	21545
VDNA010A6	HORF11010A6	3235	NA	BC002448	3983	ABLIM1	50.254	14098
VDNA010A7	HORF11010A7	3108	NA	BC010860	5054	SERPINE1	65.087	18125
VDNA010A8	HORF11010A8	432	NA	BC020555	26135	SERBP1	55.998	8824
VDNA010A9	HORF11010A9	396	NA	BC012146	6122	RPL3	57.887	20333
VDNA010B1	HORF11010B1	6150	NA	BC014269	2107	ETF1	44.144	7032
VDNA010B10	HORF11010B10	497	NA	BC020966	957	ENTPD5	58.687	9756
VDNA010B11	HORF11010B11	5565	NA	BC005297	8564	KMO	40.871	16188
VDNA010B2	HORF11010B2	3091	NA	BC009737	79876	UBA5	40.394	13493
VDNA010B3	HORF11010B3	5313	NA	BC008346	2068	ERCC2	44.892	5671
VDNA010B4	HORF11010B4	268	NA	BC015807	1491	CTH	31.019	21119
VDNA010B5	HORF11010B5	6822	NA	BC018951	5937	RBMS1	42.839	15513
VDNA010B6	HORF11010B6	5872	NA	BC009920	56944	OLFML3	43.168	14249
VDNA010B7	HORF11010B7	5409	NA	BC008915	5104	SERPINA5	41.172	12743
VDNA010B8	HORF11010B8	301	NA	BC015948	5165	PDK3	42.634	9081
VDNA010B9	HORF11010B9	3549	NA	BC002335	23588	KLHDC2	36.887	13406
VDNA010C1	HORF11010C1	459	NA	BC020954	55274	PHF10	35.487	15356
VDNA010C10	HORF11010C10	365	NA	BC004386	9775	EIF4A3	33.247	18047
VDNA010C11	HORF11010C11	6736	NA	BC003662	9775	EIF4A3	57.998	16658
VDNA010C2	HORF11010C2	5315	NA	BC007637	84970	C1orf94	40.679	4149
VDNA010C3	HORF11010C3	401	NA	BC016440	26502	NARF	62.437	10459
VDNA010C4	HORF11010C4	733	NA	BC015175	64766	S100PBP	41.368	8218
VDNA010C5	HORF11010C5	150	NA	BC020973	5887	RAD23B	25.248	12723
VDNA010C6	HORF11010C6	6204	NA	BC021196	171586	ABHD3	50.203	12840
VDNA010C7	HORF11010C7	7434	NA	BC001393	27013	C2orf24	59.687	11807
VDNA010C8	HORF11010C8	3834	NA	BC003591	59307	SIGIRR	42.487	14461
VDNA010C9	HORF11010C9	633	NA	BC013603	7551	ZNF3	51.789	13862
VDNA010D1	HORF11010D1	7406	NA	BC021676	445	ASS1	42.019	20362
VDNA010D10	HORF11010D10	8820	NA	BC008668	2580	GAK	42.468	21537
VDNA010D11	HORF11010D11	588	NA	BC012892	8372	HYAL3	50.445	13518
VDNA010D2	HORF11010D2	3168	NA	BC000498	2805	GOT1	34.957	21517
VDNA010D3	HORF11010D3	208	NA	BC015928	57561	ARRDC3	24.933	10181
VDNA010D4	HORF11010D4	2722	NA	BC001964	27034	ACAD8	35.694	15994
VDNA010D5	HORF11010D5	3564	NA	BC000722	4758	NEU1	59.364	14049
VDNA010D6	HORF11010D6	529	NA	BC020972	1455	CSNK1G2	44.887	7518
VDNA010D7	HORF11010D7	523	NA	BC016938	56923	NMUR2	47.544	15493
VDNA010D8	HORF11010D8	445	NA	BC015354	79576	NKAP	45.087	16827
VDNA010D9	HORF11010D9	260	NA	BC015715	23609	MKRN2	49.998	17440
VDNA010E1	HORF11010E1	119	NA	BC002500	811	CALR	32.59	49371
VDNA010E10	HORF11010E10	6211	NA	BC009567	570	BAAT	61.792	11371
VDNA010E11	HORF11010E11	6909	NA	BC011721	7278	TUBA3C	55.765	21509
VDNA010E2	HORF11010E2	3824	NA	BC001926	548596	CKMT1A	34.794	9782
VDNA010E3	HORF11010E3	619	NA	BC011997	55860	ACTR10	35.887	14110
VDNA010E4	HORF11010E4	5883	NA	BC015558	5973	RENBP	55.063	17819
VDNA010E5	HORF11010E5	6050	NA	BC012995	51001	MTERFD1	42.95	17663
VDNA010E6	HORF11010E6	571	NA	BC011991	5265	SERPINA1	46.424	38706
VDNA010E7	HORF11010E7	2684	NA	BC006769	9221	NOLC1	38.629	19196
VDNA010E8	HORF11010E8	303	NA	BC017169	91137	SLC25A46	42.173	9863
VDNA010E9	HORF11010E9	7441	NA	BC001367	29890	RBM15B	48.169	14563
VDNA010F1	HORF11010F1	5711	NA	BC008453	28969	BZW2	33.542	13360
VDNA010F10	HORF11010F10	6772	NA	BC001362	1267	CNP	56.831	17241
VDNA010F11	HORF11010F11	4944	NA	BC006392	1267	CNP	46.887	15599
VDNA010F2	HORF11010F2	3778	NA	BC003056	28969	BZW2	53.475	12983
VDNA010F3	HORF11010F3	7923	NA	BC002527	2184	FAH	24.644	15580
VDNA010F4	HORF11010F4	928	NA	BC003402	55696	RBM22	30.998	13364
VDNA010F5	HORF11010F5	5641	NA	BC005266	5557	PRIM1	46.765	15329
VDNA010F6	HORF11010F6	2723	NA	BC001283	4781	NFIB	54.974	14355
VDNA010F7	HORF11010F7	3811	NA	BC004436	10965	ACOT2	47.748	14555
VDNA010F8	HORF11010F8	5150	NA	BC007932	79656	BEND5	48.021	21035
VDNA010F9	HORF11010F9	7457	NA	BC001451	26136	TES	48.231	14232
VDNA010G1	HORF11010G1	3435	NA	BC001736	2847	MCHR1	53.694	10460
VDNA010G10	HORF11010G10	391	NA	BC003559	12	SERPINA3	49.593	44607
VDNA010G11	HORF11010G11	4249	NA	BC004273	10262	SF3B4	56.544	7677
VDNA010G2	HORF11010G2	6131	NA	BC017206	55663	ZNF446	49.585	15723
VDNA010G3	HORF11010G3	6207	NA	BC009274	57109	REXO4	39.287	17545
VDNA010G4	HORF11010G4	3405	NA	BC003110	3590	IL11RA	43.287	16171
VDNA010G6	HORF11010G6	898	NA	BC003387	10053	AP1M2	60.307	18824
VDNA010G7	HORF11010G7	5531	NA	BC007057	1361	CPB2	41.563	20540
VDNA010G8	HORF11010G8	6146	NA	BC017202	3712	IVD	48.087	19105
VDNA010G9	HORF11010G9	6730	NA	BC003612	10053	AP1M2	52.862	15023
VDNA010H1	HORF11010H1	652	NA	BC013046	55032	SLC35A5	56.287	20134
VDNA010H10	HORF11010H10	5393	NA	BC007489	10587	TXNRD2	58.997	37140
VDNA010H11	HORF11010H11	7595	NA	BC014663	2542	SLC37A4	47.237	14143
VDNA010H2	HORF11010H2	7988	NA	BC002464	2149	F2R	36.1	2334
VDNA010H3	HORF11010H3	682	NA	BC016475	8436	SDPR	53.656	20646
VDNA010H4	HORF11010H4	5187	NA	BC007858	3624	INHBA	60.37	20072
VDNA010H5	HORF11010H5	7701	NA	BC015793	10494	STK25	59.533	20657
VDNA010H6	HORF11010H6	2981	NA	BC010704	25970	SH2B1	65.487	9944
VDNA010H7	HORF11010H7	3179	NA	BC001009	10212	DDX39A	58.068	16777
VDNA010H8	HORF11010H8	3659	NA	BC001146	10211	FLOT1	52.165	17171
VDNA011A1	HORF11011A1	6762	NA	BC001391	86	ACTL6A	40.148	21938.5
VDNA011A10	HORF11011A10	2920	NA	BC013596	2670	GFAP	65.022	11950.5
VDNA011A11	HORF11011A11	361	NA	BC008590	65983	GRAMD3	70.52	20907.5
VDNA011A2	HORF11011A2	7109	NA	BC011922	23157	Sep-06	27.868	13858.5
VDNA011A3	HORF11011A3	65	NA	BC000180	3875	KRT18	4.105	1655.5
VDNA011A4	HORF11011A4	3100	NA	BC013575	5328	PLAU	52.168	40507.5
VDNA011A5	HORF11011A5	2894	NA	BC004291	23208	SYT11	71.498	20451.5
VDNA011A6	HORF11011A6	4989	NA	BC007728	1983	EIF5	32.087	27170.5
VDNA011A7	HORF11011A7	3026	NA	BC010691	113235	SLC46A1	90.093	11481.5
VDNA011A8	HORF11011A8	2714	NA	BC001263	6446	SGK1	45.476	19584.5
VDNA011A9	HORF11011A9	2702	NA	BC000159	3872	KRT17	3.202	884.5
VDNA011B1	HORF11011B1	5246	NA	BC000058	79102	RNF26	45.798	23774.5
VDNA011B10	HORF11011B10	333	NA	BC008115	55791	C1orf103	62.694	12375.5
VDNA011B11	HORF11011B11	5446	NA	BC007044	2266	FGG	66.802	11038.5
VDNA011B2	HORF11011B2	3994	NA	BC000460	50859	SPOCK3	42.211	13881.5
VDNA011B3	HORF11011B3	7054	NA	BC013983	50859	SPOCK3	37.232	13877.5
VDNA011B4	HORF11011B4	4814	NA	BC005818	10226	PLIN3	55.549	13352.5
VDNA011B5	HORF11011B5	220	NA	BC015886	56963	RGMA	63.087	27373.5
VDNA011B6	HORF11011B6	422	NA	BC001810	2023	ENO1	66.802	17420.5
VDNA011B7	HORF11011B7	8872	NA	BC004457	54882	ANKHD1	77.828	26617.5
VDNA011B8	HORF11011B8	3902	NA	BC004996	1173	AP2M1	59.445	25713.5
VDNA011B9	HORF11011B9	8696	NA	BC000827	64151	NCAPG	45.091	17131.5
VDNA011C1	HORF11011C1	250	NA	BC009865	1937	EEF1G	49.389	14722.5
VDNA011C10	HORF11011C10	4128	NA	BC002743	25771	TBC1D22A	73.979	8945.5
VDNA011C11	HORF11011C11	3882	NA	BC003139	8878	SQSTM1	82.887	18558.5
VDNA011C2	HORF11011C2	3183	NA	BC000384	1937	EEF1G	47.325	16896.5
VDNA011C3	HORF11011C3	7938	NA	BC002579	2639	GCDH	63.093	17143.5
VDNA011C4	HORF11011C4	519	NA	BC017032	9245	GCNT3	39.362	39803.5
VDNA011C5	HORF11011C5	2889	NA	BC010569	7434	VIPR2	51.687	26605.5
VDNA011C6	HORF11011C6	3177	NA	BC002394	1201	CLN3	76.925	10840.5
VDNA011C7	HORF11011C7	6264	NA	BC021220	84892	C3orf39	58.384	12942.5
VDNA011C8	HORF11011C8	7679	NA	BC014947	55277	FGGY	59.803	26214.5
VDNA011C9	HORF11011C9	781	NA	BC016928	4942	OAT	67.379	15582.5
VDNA011D1	HORF11011D1	6221	NA	BC011655	1487	CTBP1	61.687	7738.5
VDNA011D10	HORF11011D10	3583	NA	BC000060	1352	COX10	78.839	9185.5
VDNA011D11	HORF11011D11	3455	NA	BC003070	2625	GATA3	100.521	16020.5
VDNA011D2	HORF11011D2	670	NA	BC012887	51203	NUSAP1	48.649	18028.5
VDNA011D3	HORF11011D3	7513	NA	BC016368	5700	PSMC1	50.487	15527.5
VDNA011D4	HORF11011D4	784	NA	BC015239	653121	NA	45.868	14478.5
VDNA011D5	HORF11011D5	3025	NA	BC012944	9807	IP6K1	59.952	12530.5
VDNA011D6	HORF11011D6	5250	NA	BC001676	7866	IFRD2	52.287	32014.5
VDNA011D7	HORF11011D7	6253	NA	BC021215	55322	C5orf22	57.649	18784.5
VDNA011D8	HORF11011D8	2906	NA	BC010456	30008	EFEMP2	60.43	16539.5
VDNA011D9	HORF11011D9	6855	NA	BC011753	6871	TADA2A	51.542	14438.5
VDNA011E1	HORF11011E1	2711	NA	BC006793	2625	GATA3	53.672	21412.5
VDNA011E10	HORF11011E10	7019	NA	BC011887	7551	ZNF3	62.254	13025.5
VDNA011E11	HORF11011E11	431	NA	BC015353	129868	TRIM43	70.862	15825.5
VDNA011E2	HORF11011E2	4567	NA	BC008747	10948	STARD3	56.487	30545.5
VDNA011E3	HORF11011E3	8833	NA	BC002486	1488	CTBP2	41.952	6755.5
VDNA011E4	HORF11011E4	5324	NA	BC008356	10948	STARD3	54.087	32148.5
VDNA011E5	HORF11011E5	6072	NA	BC000734	3646	EIF3E	50.203	19071.5
VDNA011E6	HORF11011E6	3953	NA	BC004901	3995	FADS3	67.165	25896.5
VDNA011E7	HORF11011E7	7523	NA	BC016706	3646	EIF3E	43.626	23248.5
VDNA011E8	HORF11011E8	3488	NA	BC005145	2665	GDI2	54.093	18679.5
VDNA011E9	HORF11011E9	279	NA	BC015893	10241	CALCOCO2	51.687	13770.5
VDNA011F1	HORF11011F1	6201	NA	BC018905	26271	FBXO5	54.907	12868.5
VDNA011F10	HORF11011F10	707	NA	BC016836	58472	SQRDL	57.803	19277.5
VDNA011F11	HORF11011F11	1072	NA	BC017004	10376	TUBA1B	66.087	15380.5
VDNA011F2	HORF11011F2	5240	NA	BC007556	8463	TEAD2	72.687	12513.5
VDNA011F3	HORF11011F3	5841	NA	BC006552	55846	ITFG2	41.236	20375.5
VDNA011F4	HORF11011F4	5408	NA	BC007351	55603	FAM46A	59.407	18675.5
VDNA011F5	HORF11011F5	4804	NA	BC006190	5127	CDK16	60.832	14480.5
VDNA011F6	HORF11011F6	5839	NA	BC009238	7277	TUBA4A	70.12	19221.5
VDNA011F7	HORF11011F7	5968	NA	BC011790	84790	TUBA1C	64.716	13336.5
VDNA011F8	HORF11011F8	2770	NA	BC001342	11153	FICD	61.919	16863.5
VDNA011F9	HORF11011F9	5766	NA	BC005946	84790	TUBA1C	52.523	15225.5
VDNA011G1	HORF11011G1	6115	NA	BC009512	10376	TUBA1B	51.687	14743.5
VDNA011G10	HORF11011G10	5866	NA	BC001502	10227	MFSD10	79.551	5639.5
VDNA011G11	HORF11011G11	2787	NA	BC008146	4723	NDUFV1	57.02	10600.5
VDNA011G2	HORF11011G2	3103	NA	BC009670	27175	TUBG2	57.019	25477.5
VDNA011G3	HORF11011G3	7843	NA	BC003123	92715	WDR85	74.812	11776.5
VDNA011G4	HORF11011G4	1901	NA	BC033029	57515	SERINC1	55.287	12221.5
VDNA011G5	HORF11011G5	3150	NA	BC000302	1743	DLST	71.629	14722.5
VDNA011G6	HORF11011G6	9111	NA	BC013987	84720	PIGO	64.287	17115.5
VDNA011G7	HORF11011G7	780	NA	BC020502	151011	Sep-10	51.43	16391.5
VDNA011G8	HORF11011G8	2924	NA	BC011361	93145	OLFM2	64.593	15800.5
VDNA011G9	HORF11011G9	3693	NA	BC001633	7284	TUFM	55.041	20788.5
VDNA011H1	HORF11011H1	7648	NA	BC014979	10227	MFSD10	74.956	39462.5
VDNA011H10	HORF11011H10	8406	NA	BC027897	1369	CPN1	49.194	15605.5
VDNA011H11	HORF11011H11	3595	NA	BC000096	27429	HTRA2	77.687	5367.5
VDNA011H2	HORF11011H2	6775	NA	BC001401	51776	ZAK	60.021	6369.5
VDNA011H3	HORF11011H3	6733	NA	BC003616	642	BLMH	46.379	15330.5
VDNA011H4	HORF11011H4	4649	NA	BC006565	57721	METTL14	45.719	7190.5
VDNA011H5	HORF11011H5	309	NA	BC014939	29781	NCAPH2	78.789	13278.5
VDNA011H6	HORF11011H6	653	NA	BC002993	8607	RUVBL1	53.687	19917.5
VDNA011H7	HORF11011H7	6185	NA	BC018906	29760	BLNK	62.866	34139.5
VDNA011H8	HORF11011H8	3562	NA	BC001093	9260	PDLIM7	74.339	10014.5
VDNA011H9	HORF11011H9	500	NA	BC020959	56889	TM9SF3	44.287	14952.5
VDNA012A1	HORF11012A1	198	NA	BC015939	27304	MOCS3	50.612	17242.8
VDNA012A10	HORF11012A10	5294	NA	BC008327	54471	SMCR7L	73.455	3569.75
VDNA012A11	HORF11012A11	725	NA	BC016842	26065	LSM14A	59.172	9518.75
VDNA012A2	HORF11012A2	8500	NA	BC034377	5624	PROC	50.519	14207.8
VDNA012A3	HORF11012A3	4801	NA	BC003506	6050	RNH1	53.687	11713.8
VDNA012A4	HORF11012A4	3159	NA	BC000380	8568	RRP1	57.411	4604.75
VDNA012A5	HORF11012A5	3619	NA	BC001961	55238	SLC38A7	35.107	3152.75
VDNA012A6	HORF11012A6	113	NA	BC008587	1915	EEF1A1	42.43	4280.75
VDNA012A7	HORF11012A7	8961	NA	BC007237	4302	MLLT6	68.828	12269.8
VDNA012A8	HORF11012A8	2995	NA	BC011403	2558	GABRA5	67.593	6870.75
VDNA012A9	HORF11012A9	7642	NA	BC014980	3190	HNRNPK	35.254	3472.75
VDNA012B1	HORF11012B1	4544	NA	BC004531	10856	RUVBL2	48.147	1935.75
VDNA012B10	HORF11012B10	6849	NA	BC010106	1431	CS	40.696	2679.75
VDNA012B11	HORF11012B11	7749	NA	BC017412	11027	LILRA2	47.087	6762.75
VDNA012B2	HORF11012B2	7569	NA	BC015645	4723	NDUFV1	26.887	443.75
VDNA012B3	HORF11012B3	3620	NA	BC004402	56052	ALG1	44.45	5963.75
VDNA012B4	HORF11012B4	2687	NA	BC008195	435	ASL	45.644	4747.75
VDNA012B5	HORF11012B5	6644	NA	BC009866	26580	BSCL2	26.509	960.75
VDNA012B6	HORF11012B6	264	NA	BC014928	84864	MINA	34.769	7260.75
VDNA012B7	HORF11012B7	163	NA	BC009682	4090	SMAD5	39.722	6.75
VDNA012B8	HORF11012B8	7133	NA	BC012183	143630	UBQLNL	45.103	2289.75
VDNA012B9	HORF11012B9	69	NA	BC000163	7431	VIM	37.487	4616.75
VDNA012C10	HORF11012C10	6168	NA	BC009750	113278	C20orf54	69.9	656.75
VDNA012C11	HORF11012C11	2992	NA	BC011538	7071	KLF10	57.269	6702.75
VDNA012C2	HORF11012C2	4922	NA	BC008828	23099	ZBTB43	34.445	3314.75
VDNA012C3	HORF11012C3	2996	NA	BC012941	30001	ERO1L	52.417	5018.75
VDNA012C4	HORF11012C4	3071	NA	BC013584	221	ALDH3B1	27.091	680.75
VDNA012C5	HORF11012C5	8108	NA	BC028918	55357	TBC1D2	32.759	3310.75
VDNA012C6	HORF11012C6	6166	NA	BC013875	4312	MMP1	41.612	2536.75
VDNA012C7	HORF11012C7	6871	NA	BC011681	25813	SAMM50	24.579	1102.75
VDNA012C8	HORF11012C8	6495	NA	BC015200	25813	SAMM50	54.089	5908.75
VDNA012C9	HORF11012C9	533	NA	BC017040	2114	ETS2	37.259	7627.75
VDNA012D1	HORF11012D1	348	NA	BC010241	27242	TNFRSF21	73.079	9647.75
VDNA012D10	HORF11012D10	130	NA	BC010861	6737	TRIM21	58.366	9830.75
VDNA012D2	HORF11012D2	8197	NA	BC019906	1968	EIF2S3	64.655	9689.75
VDNA012D3	HORF11012D3	5963	NA	BC019246	92745	SLC38A5	40.366	9066.75
VDNA012D4	HORF11012D4	2836	NA	BC009084	8991	SELENBP1	38.51	4047.75
VDNA012D5	HORF11012D5	3601	NA	BC004192	9791	PTDSS1	32.952	7030.75
VDNA012D6	HORF11012D6	6252	NA	BC021217	4731	NDUFV3	41.533	13671.8
VDNA012D7	HORF11012D7	216	NA	BC015713	60313	GPBP1L1	58.359	11646.8
VDNA012D8	HORF11012D8	7372	NA	BC014158	6464	SHC1	52.207	3956.75
VDNA012D9	HORF11012D9	2475	NA	BC022218	60313	GPBP1L1	29.573	6221.75
VDNA012E1	HORF11012E1	3907	NA	BC004999	7205	TRIP6	57.887	8116.75
VDNA012E10	HORF11012E10	4072	NA	BC002674	54555	DDX49	65.287	11775.8
VDNA012E2	HORF11012E2	4264	NA	BC004249	7205	TRIP6	39.722	7413.75
VDNA012E3	HORF11012E3	6447	NA	BC010365	55006	TRMT61B	43.998	5618.75
VDNA012E4	HORF11012E4	6183	NA	BC009748	1816	DRD5	50.022	5871.75
VDNA012E5	HORF11012E5	3909	NA	BC005000	11052	CPSF6	48.287	5724.75
VDNA012E6	HORF11012E6	6747	NA	BC003626	11269	DDX19B	46.975	3706.75
VDNA012E7	HORF11012E7	2708	NA	BC001331	9776	ATG13	45.087	11282.8
VDNA012E8	HORF11012E8	7465	NA	BC002557	2624	GATA2	38.393	3454.75
VDNA012E9	HORF11012E9	8391	NA	BC025786	24138	IFIT5	32.636	15605.8
VDNA012F1	HORF11012F1	6119	NA	BC013291	51684	SUFU	58.384	1587.75
VDNA012F10	HORF11012F10	6763	NA	BC001383	3437	IFIT3	46.347	4008.75
VDNA012F11	HORF11012F11	3900	NA	BC004148	3790	KCNS3	33.346	3524.75
VDNA012F2	HORF11012F2	5760	NA	BC008429	92747	C20orf114	39.998	12800.8
VDNA012F3	HORF11012F3	6191	NA	BC011612	4204	MECP2	42.737	5484.75
VDNA012F4	HORF11012F4	5855	NA	BC016758	3059	HCLS1	42.594	2568.75
VDNA012F5	HORF11012F5	4545	NA	BC007661	56658	TRIM39	52.207	4668.75
VDNA012F6	HORF11012F6	8537	NA	BC031550	55716	LMBR1L	38.339	6901.75
VDNA012F7	HORF11012F7	248	NA	BC015015	55716	LMBR1L	28.852	3729.75
VDNA012F8	HORF11012F8	6179	NA	BC014280	58491	ZNF71	42.093	2181.75
VDNA012F9	HORF11012F9	8230	NA	BC019881	1198	CLK3	51.933	6534.75
VDNA012G1	HORF11012G1	5439	NA	BC008877	64170	CARD9	54.085	15984.8
VDNA012G10	HORF11012G10	5749	NA	BC005951	3493	NA	40.947	1536.75
VDNA012G4	HORF11012G4	6134	NA	BC017207	84705	GTPBP3	34.019	8288.75
VDNA012G5	HORF11012G5	5916	NA	BC019261	84705	GTPBP3	41.203	1524.75
VDNA012G6	HORF11012G6	5860	NA	BC006527	54920	DUS2L	31.687	1561.75
VDNA012G7	HORF11012G7	8289	NA	BC025739	1071	CETP	36.687	9193.75
VDNA012G8	HORF11012G8	1768	NA	BC034991	55329	MNS1	37.138	6309.75
VDNA012G9	HORF11012G9	6942	NA	BC010044	991	CDC20	35.889	1278.75
VDNA012H1	HORF11012H1	3962	NA	BC002395	10946	SF3A3	66.802	3896.75
VDNA012H10	HORF11012H10	2383	NA	BC010308	51493	C22orf28	48.771	11443.8
VDNA012H11	HORF11012H11	4014	NA	BC000513	1136	CHRNA3	26.45	2282.75
VDNA012H2	HORF11012H2	5869	NA	BC001505	216	ALDH1A1	51.346	3177.75
VDNA012H3	HORF11012H3	3176	NA	BC000438	26502	NARF	61.287	9749.75
VDNA012H4	HORF11012H4	6267	NA	BC019338	84619	ZGPAT	38.544	9515.75
VDNA012H6	HORF11012H6	7069	NA	BC011911	6472	SHMT2	38.629	11332.8
VDNA012H7	HORF11012H7	7996	NA	BC000652	6729	SRP54	26.672	9758.75
VDNA012H8	HORF11012H8	3649	NA	BC002970	51493	C22orf28	37.673	9001.75
VDNA012H9	HORF11012H9	7525	NA	BC016707	51493	C22orf28	54.498	9030.75
VDNA013A1	HORF11013A1	6499	NA	BC010421	25917	THUMPD3	51.959	17520
VDNA013A10	HORF11013A10	8216	NA	BC022969	54758	KLHDC4	65.371	10482
VDNA013A11	HORF11013A11	8294	NA	BC025740	84888	SPPL2A	52.312	14116
VDNA013A2	HORF11013A2	2829	NA	BC009039	54946	SLC41A3	74.724	12920
VDNA013A3	HORF11013A3	4597	NA	BC001681	63929	XPNPEP3	63.849	12766
VDNA013A4	HORF11013A4	2529	NA	BC026692	140885	SIRPA	57.753	4980
VDNA013A5	HORF11013A5	5479	NA	BC007060	279	AMY2A	93.018	14211
VDNA013A6	HORF11013A6	799	NA	BC017069	26959	HBP1	72.083	9391
VDNA013A7	HORF11013A7	6024	NA	BC013007	2962	GTF2F1	65.281	10749
VDNA013A8	HORF11013A8	8508	NA	BC031554	6097	RORC	70.36	7935
VDNA013A9	HORF11013A9	7617	NA	BC015781	90993	CREB3L1	75.269	7128
VDNA013B1	HORF11013B1	2347	NA	BC035090	3839	KPNA3	66.318	14215
VDNA013B10	HORF11013B10	8139	NA	BC029687	64858	DCLRE1B	64.998	7323
VDNA013B11	HORF11013B11	6632	NA	BC013347	25839	COG4	55.287	8225
VDNA013B2	HORF11013B2	6742	NA	BC003663	23636	NUP62	55.698	3635
VDNA013B3	HORF11013B3	873	NA	BC018537	80255	SLC35F5	81.832	11464
VDNA013B4	HORF11013B4	6854	NA	BC011690	7464	CORO2A	32.223	4800
VDNA013B5	HORF11013B5	2029	NA	BC033886	64396	GMCL1L	52.458	4636
VDNA013B6	HORF11013B6	3537	NA	BC000022	23759	PPIL2	49.841	4294
VDNA013B7	HORF11013B7	5296	NA	BC008325	83985	SPNS1	39.753	6646
VDNA013B8	HORF11013B8	1295	NA	BC025997	130951	C2orf65	17.547	1609
VDNA013B9	HORF11013B9	4250	NA	BC004383	5725	PTBP1	45.476	8868
VDNA013C1	HORF11013C1	4364	NA	BC004859	5709	PSMD3	37.312	7201
VDNA013C10	HORF11013C10	1883	NA	BC034990	66036	MTMR9	52.926	3203
VDNA013C11	HORF11013C11	6940	NA	BC011770	10922	FASTK	66.018	2833
VDNA013C2	HORF11013C2	2417	NA	BC009647	250	ALPP	33.626	7700
VDNA013C3	HORF11013C3	2278	NA	BC031262	1495	CTNNA1	32.039	5824
VDNA013C4	HORF11013C4	2726	NA	BC001298	29781	NCAPH2	32.268	5817
VDNA013C5	HORF11013C5	5441	NA	BC008875	22827	PUF60	66.018	4762
VDNA013C6	HORF11013C6	974	NA	BC013114	79934	ADCK4	52.406	8511
VDNA013C7	HORF11013C7	871	NA	BC013116	25999	CLIP3	46.841	5990
VDNA013C8	HORF11013C8	5958	NA	BC010887	9985	REC8	46.906	2146
VDNA013C9	HORF11013C9	4452	NA	BC008080	7536	SF1	55.424	3045
VDNA013D1	HORF11013D1	5243	NA	BC007257	875	CBS	66.753	3434
VDNA013D10	HORF11013D10	7298	NA	BC014152	3853	KRT6A	55.366	13168
VDNA013D11	HORF11013D11	8412	NA	BC027923	124935	SLC43A2	82.489	7085
VDNA013D2	HORF11013D2	8345	NA	BC025691	3560	IL2RB	41.547	9633
VDNA013D3	HORF11013D3	6655	NA	BC013283	56926	NCLN	95.724	8138
VDNA013D4	HORF11013D4	5991	NA	BC016046	498	ATP5A1	37.46	15632
VDNA013D5	HORF11013D5	3812	NA	BC001937	29781	NCAPH2	34.978	8692
VDNA013D6	HORF11013D6	6018	NA	BC014621	440	ASNS	40.207	5436
VDNA013D7	HORF11013D7	4905	NA	BC006383	8733	GPAA1	59.118	13966
VDNA013D8	HORF11013D8	4475	NA	BC004237	11083	DIDO1	41.118	7204
VDNA013D9	HORF11013D9	8105	NA	BC034535	3854	KRT6B	51.606	8527
VDNA013E1	HORF11013E1	4079	NA	BC002676	3329	HSPD1	91.366	8182
VDNA013E10	HORF11013E10	2987	NA	BC011368	10298	PAK4	86.118	4171
VDNA013E11	HORF11013E11	1686	NA	BC036468	11275	KLHL2	74.519	12501
VDNA013E2	HORF11013E2	894	NA	BC000131	117246	FTSJ3	40.402	8637
VDNA013E3	HORF11013E3	6599	NA	BC012736	8031	NCOA4	49.998	5312
VDNA013E4	HORF11013E4	8314	NA	BC025698	313	AOAH	24.077	5663
VDNA013E5	HORF11013E5	4655	NA	BC008077	6734	SRPR	41.371	6957
VDNA013E6	HORF11013E6	6518	NA	BC010420	57038	RARS2	27.078	5518
VDNA013E7	HORF11013E7	8337	NA	BC032221	9692	KIAA0391	32.9	14225
VDNA013E8	HORF11013E8	7635	NA	BC015761	3959	LGALS3BP	22.384	9527
VDNA013E9	HORF11013E9	2183	NA	BC031067	84258	SYT3	40.976	8661
VDNA013F1	HORF11013F1	1472	NA	BC022035	153745	FAM71B	100.394	8707
VDNA013F10	HORF11013F10	862	NA	BC016634	5859	QARS	63.082	18148
VDNA013F11	HORF11013F11	5235	NA	BC007254	10956	OS9	65.058	9060
VDNA013F2	HORF11013F2	1866	NA	BC025409	153745	FAM71B	53.896	4603
VDNA013F3	HORF11013F3	3754	NA	BC002854	9099	USP2	91.615	11974
VDNA013F4	HORF11013F4	7430	NA	BC002489	9948	WDR1	36.08	563
VDNA013F5	HORF11013F5	4627	NA	BC001644	57486	NLN	43.934	8612
VDNA013F6	HORF11013F6	5308	NA	BC008343	2547	XRCC6	39.498	9232
VDNA013F7	HORF11013F7	6113	NA	BC013011	84858	ZNF503	53.713	19249
VDNA013F8	HORF11013F8	4925	NA	BC007737	8829	NRP1	53.037	11274
VDNA013F9	HORF11013F9	8317	NA	BC027881	174	AFP	57.606	13631
VDNA013G1	HORF11013G1	7361	NA	BC014123	80221	ACSF2	40.578	7383
VDNA013G10	HORF11013G10	2170	NA	BC036107	3306	HSPA2	57.318	3915
VDNA013G11	HORF11013G11	6708	NA	BC009322	3303	HSPA1A	0	-1049
VDNA013G2	HORF11013G2	3914	NA	BC003138	9055	PRC1	58.582	7575
VDNA013G3	HORF11013G3	6780	NA	BC002508	8623	ASMTL	59.062	5123
VDNA013G4	HORF11013G4	6605	NA	BC013354	28976	ACAD9	34.019	7954
VDNA013G5	HORF11013G5	5426	NA	BC008856	113878	DTX2	54.457	2588
VDNA013G6	HORF11013G6	1188	NA	BC022540	1780	DYNC1I1	79.458	5664
VDNA013G7	HORF11013G7	2299	NA	BC037854	1780	DYNC1I1	75.339	9692
VDNA013G8	HORF11013G8	6887	NA	BC011722	10994	ILVBL	27.644	8145
VDNA013G9	HORF11013G9	3739	NA	BC002962	6850	SYK	60.018	11485
VDNA013H1	HORF11013H1	6803	NA	BC009358	55249	YY1AP1	70.998	9097
VDNA013H10	HORF11013H10	6541	NA	BC010425	51	ACOX1	23.062	9296
VDNA013H11	HORF11013H11	5849	NA	BC009752	22955	SCMH1	0	216
VDNA013H2	HORF11013H2	8196	NA	BC019816	3312	HSPA8	87.832	9069
VDNA013H3	HORF11013H3	289	NA	BC016179	3312	HSPA8	57.147	11623
VDNA013H4	HORF11013H4	4	NA	BC000132	55722	CEP72	39.318	9699
VDNA013H5	HORF11013H5	6785	NA	BC009973	56931	DUS3L	3.191	-1040
VDNA013H6	HORF11013H6	5069	NA	BC006161	56848	SPHK2	26.287	12971
VDNA013H7	HORF11013H7	6169	NA	BC009174	57325	CSRP2BP	82.338	15511
VDNA013H8	HORF11013H8	484	NA	BC017730	27242	TNFRSF21	44.332	10463
VDNA013H9	HORF11013H9	7433	NA	BC002492	55621	TRMT1	66.832	18470
VDNA014A1	HORF11014A1	1927	NA	BC035040	54762	GRAMD1C	45.3	10353.8
VDNA014A10	HORF11014A10	2892	NA	BC011047	10634	GAS2L1	45.087	4397.75
VDNA014A11	HORF11014A11	3912	NA	BC004972	7045	TGFBI	44.022	9605.75
VDNA014A2	HORF11014A2	5836	NA	BC009870	27229	TUBGCP4	44.519	6848.75
VDNA014A3	HORF11014A3	7281	NA	BC012359	1209	CLPTM1	44.892	9994.75
VDNA014A4	HORF11014A4	787	NA	BC017732	55342	STRBP	34.059	6401.75
VDNA014A5	HORF11014A5	4277	NA	BC004300	50853	VILL	38.707	7863.75
VDNA014A6	HORF11014A6	989	NA	BC020090	9513	FXR2	37.998	8534.75
VDNA014A7	HORF11014A7	8777	NA	BC025773	63892	THADA	39.607	6269.75
VDNA014A8	HORF11014A8	210	NA	BC015801	5627	PROS1	34.129	14347.8
VDNA014A9	HORF11014A9	6828	NA	BC009349	22980	TCF25	34.769	4282.75
VDNA014B1	HORF11014B1	2931	NA	BC011045	23265	EXOC7	44.087	5858.75
VDNA014B10	HORF11014B10	201	NA	BC015030	9189	ZBED1	46.316	3721.75
VDNA014B11	HORF11014B11	641	NA	BC012399	55613	MTMR8	48.827	5365.75
VDNA014B2	HORF11014B2	2523	NA	BC040351	80020	FOXRED2	48.913	5328.75
VDNA014B3	HORF11014B3	166	NA	BC017453	79595	SAP130	48.975	4853.75
VDNA014B4	HORF11014B4	310	NA	BC015949	9836	LCMT2	42.839	2956.75
VDNA014B5	HORF11014B5	6723	NA	BC009317	79611	ACSS3	44.694	2821.75
VDNA014B6	HORF11014B6	154	NA	BC013573	3104	ZBTB48	44.694	6293.75
VDNA014B7	HORF11014B7	6165	NA	BC013878	7064	THOP1	41.828	5036.75
VDNA014B8	HORF11014B8	3142	NA	BC002391	7064	THOP1	46.087	5830.75
VDNA014B9	HORF11014B9	997	NA	BC013199	79671	NLRX1	49.593	5054.75
VDNA014C1	HORF11014C1	938	NA	BC000973	55632	G2E3	39.082	992.75
VDNA014C11	HORF11014C11	276	NA	BC015016	55102	ATG2B	46.975	6304.75
VDNA014C2	HORF11014C2	4579	NA	BC008368	55726	C12orf11	41.955	4021.75
VDNA014C4	HORF11014C4	158	NA	BC010854	322	APBB1	54.281	5064.75
VDNA014C5	HORF11014C5	2436	NA	BC010578	6897	TARS	32.955	4042.75
VDNA014C6	HORF11014C6	6129	NA	BC017200	823	CAPN1	41.172	6685.75
VDNA014C7	HORF11014C7	6498	NA	BC018610	81887	LAS1L	44.509	4187.75
VDNA014C8	HORF11014C8	573	NA	BC012443	29911	HOOK2	42.542	5706.75
VDNA014C9	HORF11014C9	252	NA	BC013355	79797	ZNF408	36.466	4955.75
VDNA014D1	HORF11014D1	218	NA	BC014924	11004	KIF2C	46.769	5060.75
VDNA014D10	HORF11014D10	5279	NA	BC007221	10072	DPP3	52.835	13036.8
VDNA014D11	HORF11014D11	4812	NA	BC002617	2997	GYS1	53.884	9049.75
VDNA014D2	HORF11014D2	8203	NA	BC024773	4140	MARK3	51.933	4889.75
VDNA014D3	HORF11014D3	26	NA	BC000138	4670	HNRNPM	63.294	4265.75
VDNA014D4	HORF11014D4	2307	NA	BC033540	51514	DTL	45.457	9476.75
VDNA014D5	HORF11014D5	128	NA	BC016852	57326	PBXIP1	55.287	7231.75
VDNA014D6	HORF11014D6	6036	NA	BC009250	29889	GNL2	44.287	6017.75
VDNA014D7	HORF11014D7	4457	NA	BC000362	327	APEH	50.887	6285.75
VDNA014D8	HORF11014D8	4035	NA	BC003656	4174	MCM5	52.087	5919.75
VDNA014D9	HORF11014D9	6277	NA	BC014545	81887	LAS1L	50.287	10280.8
VDNA014E1	HORF11014E1	3011	NA	BC010623	4779	NFE2L1	48.157	13830.8
VDNA014E10	HORF11014E10	2713	NA	BC006850	4292	MLH1	46.887	12160.8
VDNA014E11	HORF11014E11	1729	NA	BC028736	2891	GRIA2	40.18	10137.8
VDNA014E2	HORF11014E2	3053	NA	BC013581	1295	COL8A1	43.129	2787.75
VDNA014E3	HORF11014E3	4873	NA	BC002931	25904	CNOT10	48.487	4828.75
VDNA014E4	HORF11014E4	750	NA	BC013787	23246	BOP1	39.269	5803.75
VDNA014E5	HORF11014E5	194	NA	BC015882	2145	EZH1	67.194	5538.75
VDNA014E6	HORF11014E6	6232	NA	BC013975	7869	SEMA3B	47.433	10396.8
VDNA014E7	HORF11014E7	2913	NA	BC016474	4849	CNOT3	51.087	7741.75
VDNA014E8	HORF11014E8	4906	NA	BC006301	51433	ANAPC5	48.087	7943.75
VDNA014E9	HORF11014E9	3024	NA	BC013153	84171	LOXL4	56.042	5459.75
VDNA014F1	HORF11014F1	4505	NA	BC007413	60493	FASTKD5	48.339	2114.75
VDNA014F10	HORF11014F10	4488	NA	BC008071	9188	DDX21	53.475	3883.75
VDNA014F11	HORF11014F11	850	NA	BC020057	3688	ITGB1	48.858	10528.8
VDNA014F2	HORF11014F2	7065	NA	BC011856	60493	FASTKD5	51.287	3772.75
VDNA014F3	HORF11014F3	2719	NA	BC005404	10483	SEC23B	44.126	10193.8
VDNA014F5	HORF11014F5	7727	NA	BC014482	6774	STAT3	44.144	10687.8
VDNA014F6	HORF11014F6	7610	NA	BC015747	7088	TLE1	44.287	7305.75
VDNA014F7	HORF11014F7	4744	NA	BC008964	5211	PFKL	56.687	8080.75
VDNA014F8	HORF11014F8	6238	NA	BC021203	5213	PFKM	44.302	7119.75
VDNA014F9	HORF11014F9	5265	NA	BC007536	5211	PFKL	52.129	8054.75
VDNA014G1	HORF11014G1	8566	NA	BC015505	11325	DDX42	52.248	6011.75
VDNA014G10	HORF11014G10	326	NA	BC013645	11060	WWP2	55.379	5846.75
VDNA014G11	HORF11014G11	2929	NA	BC010574	2891	GRIA2	42.998	11838.8
VDNA014G2	HORF11014G2	3055	NA	BC016663	23032	USP33	39.082	4314.75
VDNA014G3	HORF11014G3	758	NA	BC018133	10312	TCIRG1	57.021	5761.75
VDNA014G4	HORF11014G4	86	NA	BC013576	114928	GPRASP2	41.368	3495.75
VDNA014G5	HORF11014G5	282	NA	BC015031	9782	MATR3	39.487	8434.75
VDNA014G6	HORF11014G6	1055	NA	BC020548	9392	TGFBRAP1	28.998	1751.75
VDNA014G7	HORF11014G7	2947	NA	BC011992	57614	KIAA1468	45.687	7724.75
VDNA014G8	HORF11014G8	3005	NA	BC011539	4998	ORC1	52.582	11011.8
VDNA014G9	HORF11014G9	883	NA	BC020066	10015	PDCD6IP	62.087	3586.75
VDNA014H1	HORF11014H1	188	NA	BC014904	55367	LRDD	41.445	8706.75
VDNA014H10	HORF11014H10	2706	NA	BC008194	9670	IPO13	48.649	7164.75
VDNA014H11	HORF11014H11	2977	NA	BC011375	9862	MED24	47.237	18023.8
VDNA014H2	HORF11014H2	90	NA	BC013426	64857	PLEKHG2	40.488	4616.75
VDNA014H3	HORF11014H3	532	NA	BC020987	22937	SCAP	46.65	7423.75
VDNA014H4	HORF11014H4	1798	NA	BC001965	25788	RAD54B	33.15	3452.75
VDNA014H5	HORF11014H5	2971	NA	BC011542	84976	DISP1	36.672	712.75
VDNA014H6	HORF11014H6	524	NA	BC020956	55209	SETD5	36.281	4898.75
VDNA014H7	HORF11014H7	2948	NA	BC011363	57704	GBA2	48.53	8463.75
VDNA014H8	HORF11014H8	775	NA	BC018136	9569	GTF2IRD1	49.696	11390.8
VDNA014H9	HORF11014H9	455	NA	BC020567	9181	ARHGEF2	42.269	12381.8
VDNA015A1	HORF11015A1	5616	NA	BC005261	6588	SLN	3.364	-498.25
VDNA015A10	HORF11015A10	8991	NA	BC007377	84333	PCGF5	135.644	17644.8
VDNA015A2	HORF11015A2	8835	NA	BC000706	50854	C6orf48	185.787	50362.8
VDNA015A3	HORF11015A3	4603	NA	BC001943	79098	C1orf116	189.906	20979.8
VDNA015A4	HORF11015A4	9003	NA	BC005231	6789	STK4	157.038	6197.75
VDNA015A5	HORF11015A5	9041	NA	BC018700	54921	CHTF8	175.239	11391.8
VDNA015A6	HORF11015A6	9175	NA	BC022054	118812	MORN4	215.475	15078.8
VDNA015A7	HORF11015A7	7742	NA	BC017422	492311	C5orf53	165.3	18175.8
VDNA015A9	HORF11015A9	9105	NA	BC010155	112812	FDX1L	173.418	19945.8
VDNA015B1	HORF11015B1	5429	NA	BC007354	84847	MGC16075	165.883	26127.8
VDNA015B10	HORF11015B10	8998	NA	BC005184	51095	TRNT1	144.074	8833.75
VDNA015B11	HORF11015B11	5392	NA	BC007366	84850	C9orf70	165.736	30302.8
VDNA015B2	HORF11015B2	5569	NA	BC003673	5619	PRM1	160.271	44128.8
VDNA015B3	HORF11015B3	9025	NA	BC005907	3176	HNMT	181.489	24052.8
VDNA015B4	HORF11015B4	5673	NA	BC005269	5350	PLN	152.904	19385.8
VDNA015B5	HORF11015B5	9008	NA	BC005273	8821	INPP4B	134.718	29681.8
VDNA015B7	HORF11015B7	9097	NA	BC009297	79701	C17orf101	157.575	25669.8
VDNA015B8	HORF11015B8	5236	NA	BC007251	84837	C14orf128	141.016	8184.75
VDNA015B9	HORF11015B9	5415	NA	BC008050	158435	LOC158435	144.248	30347.8
VDNA015C10	HORF11015C10	9057	NA	BC009775	55750	AGK	132.785	10658.8
VDNA015C11	HORF11015C11	9004	NA	BC008373	11261	CHP	160.36	19980.8
VDNA015C2	HORF11015C2	5500	NA	BC007034	4502	MT2A	183.753	24908.8
VDNA015C3	HORF11015C3	5703	NA	BC008408	4496	MT1H	179.126	20588.8
VDNA015C4	HORF11015C4	5459	NA	BC005402	29796	UQCR10	169.206	13402.8
VDNA015C5	HORF11015C5	6202	NA	BC011620	81605	URM1	161.724	13090.8
VDNA015C6	HORF11015C6	6256	NA	BC019348	284942	RPL23AP82	129.191	16020.8
VDNA015C7	HORF11015C7	9070	NA	BC010352	7529	YWHAB	181.158	20723.8
VDNA015C8	HORF11015C8	9027	NA	BC008396	590	BCHE	172.312	27299.8
VDNA015C9	HORF11015C9	6316	NA	BC009475	9553	MRPL33	138.191	11328.8
VDNA015D1	HORF11015D1	5783	NA	BC005903	5441	POLR2L	158.798	18650.8
VDNA015D10	HORF11015D10	5449	NA	BC005236	1678	TIMM8A	142.739	32852.8
VDNA015D11	HORF11015D11	5802	NA	BC005940	55970	GNG12	156.457	7192.75
VDNA015D2	HORF11015D2	7428	NA	BC014315	10302	SNAPC5	140.194	26444.8
VDNA015D3	HORF11015D3	7548	NA	BC021701	171546	C14orf147	192.019	36332.8
VDNA015D4	HORF11015D4	7787	NA	BC019068	9315	C5orf13	147.606	16368.8
VDNA015D5	HORF11015D5	8989	NA	BC007382	338382	RAB7B	152.072	19900.8
VDNA015D6	HORF11015D6	4704	NA	BC000354	6234	RPS28	166.921	20607.8
VDNA015D7	HORF11015D7	5530	NA	BC003679	521	ATP5I	159.187	27471.8
VDNA015D8	HORF11015D8	9176	NA	BC022042	56890	MDM1	139.402	19976.8
VDNA015D9	HORF11015D9	3298	NA	BC000266	4694	NDUFA1	146.451	15583.8
VDNA015E1	HORF11015E1	9127	NA	BC012094	9910	RABGAP1L	173.791	7636.75
VDNA015E10	HORF11015E10	6478	NA	BC017660	50854	C6orf48	146.906	40791.8
VDNA015E11	HORF11015E11	9137	NA	BC013385	64581	CLEC7A	156.81	9099.75
VDNA015E2	HORF11015E2	5662	NA	BC007053	59286	UBL5	119.239	9210.75
VDNA015E3	HORF11015E3	8874	NA	BC004462	58516	FAM60A	160.934	6061.75
VDNA015E4	HORF11015E4	9017	NA	BC005305	1288	COL4A6	149.658	12046.8
VDNA015E5	HORF11015E5	5487	NA	BC005398	25847	ANAPC13	149.018	11630.8
VDNA015E6	HORF11015E6	6332	NA	BC011033	9140	ATG12	159.739	16513.8
VDNA015E7	HORF11015E7	9100	NA	BC009968	64411	ARAP3	128.035	22265.8
VDNA015E8	HORF11015E8	9146	NA	BC015975	100188893	PRICKLE4	133.945	12403.8
VDNA015E9	HORF11015E9	6227	NA	BC015563	2785	GNG3	142.239	9194.75
VDNA015F1	HORF11015F1	8962	NA	BC007240	84328	LZIC	136.034	6132.75
VDNA015F10	HORF11015F10	7534	NA	BC021995	6726	SRP9	108.077	31059.8
VDNA015F11	HORF11015F11	8968	NA	BC007279	4771	NF2	171.978	15739.8
VDNA015F2	HORF11015F2	5713	NA	BC008488	140823	ROMO1	170.547	17881.8
VDNA015F3	HORF11015F3	7950	NA	BC002581	442582	STAG3L2	171.438	25962.8
VDNA015F4	HORF11015F4	3329	NA	BC001768	4826	NNAT	354.138	6311.75
VDNA015F5	HORF11015F5	7620	NA	BC014953	58527	C6orf115	157.304	27069.8
VDNA015F6	HORF11015F6	3217	NA	BC002434	26471	NUPR1	106.239	30320.8
VDNA015F7	HORF11015F7	5258	NA	BC007286	84841	NA	129.364	22398.8
VDNA015F8	HORF11015F8	6753	NA	BC001390	27089	UQCRQ	140.787	12986.8
VDNA015F9	HORF11015F9	7107	NA	BC010181	285381	DPH3	156.077	17496.8
VDNA015G1	HORF11015G1	5640	NA	BC003667	51065	RPS27L	114.998	22460.8
VDNA015G10	HORF11015G10	9013	NA	BC005286	7957	EPM2A	158.962	29401.8
VDNA015G11	HORF11015G11	5772	NA	BC005942	8815	BANF1	183.191	47944.8
VDNA015G2	HORF11015G2	8844	NA	BC001189	79048	SECISBP2	146.724	25246.8
VDNA015G3	HORF11015G3	5391	NA	BC007360	84848	MGC16121	152.225	38663.8
VDNA015G4	HORF11015G4	5581	NA	BC005193	51569	UFM1	178.312	22917.8
VDNA015G5	HORF11015G5	3814	NA	BC004446	55969	C20orf24	153.43	16087.8
VDNA015G6	HORF11015G6	5523	NA	BC005238	5349	FXYD3	157.072	18906.8
VDNA015G7	HORF11015G7	6396	NA	BC011010	51259	TMEM216	106.141	35800.8
VDNA015G8	HORF11015G8	5680	NA	BC005948	23676	SMPX	124.998	60791.8
VDNA015G9	HORF11015G9	6315	NA	BC009782	57226	LYRM2	108.768	30329.8
VDNA015H1	HORF11015H1	8980	NA	BC008016	23370	ARHGEF18	143.406	22303.8
VDNA015H10	HORF11015H10	5521	NA	BC003678	9551	ATP5J2	147.98	23199.8
VDNA015H11	HORF11015H11	5588	NA	BC005292	6373	CXCL11	182.671	12600.8
VDNA015H2	HORF11015H2	6513	NA	BC014644	3151	HMGN2	162.783	46167.8
VDNA015H3	HORF11015H3	5756	NA	BC005938	23658	LSM5	178.059	25071.8
VDNA015H4	HORF11015H4	5765	NA	BC007116	199777	ZNF626	155.894	31536.8
VDNA015H5	HORF11015H5	7769	NA	BC021261	138162	C9orf116	158.847	32734.8
VDNA015H6	HORF11015H6	9054	NA	BC009776	54556	ING3	155.671	9353.75
VDNA015H7	HORF11015H7	9098	NA	BC001121	1716	DGUOK	165.47	28782.8
VDNA015H8	HORF11015H8	3200	NA	BC000601	25994	HIGD1A	151.715	11814.8
VDNA015H9	HORF11015H9	5195	NA	BC007862	56927	GPR108	105.306	21016.8
VDNA016A1	HORF11016A1	5736	NA	BC005997	84791	C1orf97	130.938	22118.2
VDNA016A10	HORF11016A10	6434	NA	BC010956	2252	FGF7	0	179.25
VDNA016A11	HORF11016A11	7505	NA	BC015973	6281	S100A10	133.715	15091.2
VDNA016A2	HORF11016A2	5964	NA	BC014392	6271	S100A1	136.871	12687.2
VDNA016A3	HORF11016A3	8841	NA	BC001792	79089	TMUB2	124.691	11585.2
VDNA016A4	HORF11016A4	5832	NA	BC018652	53826	FXYD6	162.941	19274.2
VDNA016A5	HORF11016A5	4041	NA	BC004924	3159	HMGA1	141.739	30094.2
VDNA016A6	HORF11016A6	5661	NA	BC005379	5342	PLGLB2	121.906	13051.2
VDNA016A7	HORF11016A7	6661	NA	BC009264	151534	LOC151534	122.71	12545.2
VDNA016A8	HORF11016A8	5619	NA	BC006994	1678	TIMM8A	131.59	15635.2
VDNA016A9	HORF11016A9	5659	NA	BC005382	171489	SPANXE	135.595	13522.2
VDNA016B1	HORF11016B1	6354	NA	BC010954	3627	CXCL10	137.371	19184.2
VDNA016B10	HORF11016B10	7574	NA	BC015579	196872	MGC23270	132.866	28090.2
VDNA016B11	HORF11016B11	9084	NA	BC009458	56033	BARX1	135.231	14697.2
VDNA016B2	HORF11016B2	6444	NA	BC012569	55634	ZNF673	112.653	20188.2
VDNA016B3	HORF11016B3	6525	NA	BC009457	2768	GNA12	129.753	27530.2
VDNA016B4	HORF11016B4	7997	NA	BC000632	6284	S100A13	117.753	16455.2
VDNA016B5	HORF11016B5	7540	NA	BC015970	84661	DPY30	157.841	22310.2
VDNA016B6	HORF11016B6	9062	NA	BC010395	10159	ATP6AP2	138.678	11201.2
VDNA016B7	HORF11016B7	9090	NA	BC009222	8828	NRP2	109.034	25533.2
VDNA016B8	HORF11016B8	5589	NA	BC005282	336	APOA2	133.691	15807.2
VDNA016B9	HORF11016B9	6059	NA	BC013035	114926	C8orf40	161.556	12731.2
VDNA016C1	HORF11016C1	5546	NA	BC006980	9419	CRIPT	151.427	11348.2
VDNA016C10	HORF11016C10	5540	NA	BC005303	5620	PRM2	148.98	21250.2
VDNA016C11	HORF11016C11	5664	NA	BC007055	27258	LSM3	110.845	15927.2
VDNA016C2	HORF11016C2	6358	NA	BC016300	6275	S100A4	153.798	10889.2
VDNA016C3	HORF11016C3	6484	NA	BC009575	55851	PSENEN	143.734	12151.2
VDNA016C4	HORF11016C4	7703	NA	BC014510	23187	PHLDB1	129.71	241.25
VDNA016C5	HORF11016C5	7739	NA	BC015869	2034	EPAS1	112.489	20906.2
VDNA016C6	HORF11016C6	8867	NA	BC001882	6125	RPL5	125.734	12850.2
VDNA016C7	HORF11016C7	9153	NA	BC017572	25945	PVRL3	113.739	13435.2
VDNA016C8	HORF11016C8	3503	NA	BC000002	78988	MRP63	127.698	26773.2
VDNA016C9	HORF11016C9	5291	NA	BC007616	5763	PTMS	110.437	14893.2
VDNA016D1	HORF11016D1	7550	NA	BC016348	51234	TMEM85	142.665	20936.2
VDNA016D10	HORF11016D10	7420	NA	BC015130	54205	CYCS	113.052	21797.2
VDNA016D11	HORF11016D11	7737	NA	BC015994	119032	C10orf32	140.847	24768.2
VDNA016D2	HORF11016D2	7768	NA	BC021253	83543	AIF1L	111.3	25962.2
VDNA016D3	HORF11016D3	8025	NA	BC000615	79016	DDA1	128.498	14006.2
VDNA016D4	HORF11016D4	5563	NA	BC005272	4256	MGP	151.998	14479.2
VDNA016D5	HORF11016D5	7412	NA	BC015128	10632	ATP5L	121.312	12901.2
VDNA016D7	HORF11016D7	7559	NA	BC015966	92259	MRPS36	111.71	5253.25
VDNA016D8	HORF11016D8	9166	NA	BC014449	80339	PNPLA3	146.194	29611.2
VDNA016D9	HORF11016D9	7394	NA	BC001410	6282	S100A11	128.325	4386.25
VDNA016E1	HORF11016E1	3776	NA	BC001884	4725	NDUFS5	123.572	28597.2
VDNA016E10	HORF11016E10	7483	NA	BC001409	83460	TMEM93	123.072	25331.2
VDNA016E11	HORF11016E11	7520	NA	BC017574	55863	TMEM126B	139.781	18537.2
VDNA016E2	HORF11016E2	7422	NA	BC020623	56892	C8orf4	143.055	35702.2
VDNA016E3	HORF11016E3	7628	NA	BC014951	388799	NA	138.998	5089.25
VDNA016E4	HORF11016E4	7549	NA	BC016308	2921	CXCL3	140.739	21528.2
VDNA016E5	HORF11016E5	3387	NA	BC001178	522	ATP5J	119.018	33822.2
VDNA016E6	HORF11016E6	5522	NA	BC005962	55847	CISD1	98.734	17668.2
VDNA016E7	HORF11016E7	6321	NA	BC012589	10563	CXCL13	122.856	31683.2
VDNA016E8	HORF11016E8	5628	NA	BC005255	3630	INS	120.498	1810.25
VDNA016E9	HORF11016E9	5688	NA	BC008497	83943	IMMP2L	128.406	12690.2
VDNA016F1	HORF11016F1	6620	NA	BC009232	728242	XAGE2	129.644	20004.2
VDNA016F10	HORF11016F10	5623	NA	BC005356	79017	GGCT	104.547	20502.2
VDNA016F11	HORF11016F11	7509	NA	BC016709	6451	SH3BGRL	134.037	3233.25
VDNA016F2	HORF11016F2	7171	NA	BC012163	116540	MRPL53	150.306	1722.25
VDNA016F3	HORF11016F3	7799	NA	BC000639	26017	FAM32A	117.889	34100.2
VDNA016F4	HORF11016F4	3702	NA	BC003102	4701	NDUFA7	121.149	10836.2
VDNA016F5	HORF11016F5	4696	NA	BC002385	8933	FAM127A	144.595	23120.2
VDNA016F6	HORF11016F6	5559	NA	BC006996	10289	EIF1B	113.847	48320.2
VDNA016F7	HORF11016F7	5811	NA	BC008467	154791	C7orf55	94.229	22770.2
VDNA016F8	HORF11016F8	7908	NA	BC018713	84247	LDOC1L	124.171	5426.25
VDNA016F9	HORF11016F9	5401	NA	BC007394	84856	LOC84856	101.498	39385.2
VDNA016G1	HORF11016G1	7557	NA	BC017568	145957	NRG4	107.225	28191.2
VDNA016G10	HORF11016G10	9076	NA	BC010931	4207	LOC729991-MEF2B	124.864	27732.2
VDNA016G11	HORF11016G11	6117	NA	BC009516	91860	CALML4	118.739	26355.2
VDNA016G2	HORF11016G2	7735	NA	BC002604	6231	RPS26	120.64	41533.2
VDNA016G3	HORF11016G3	3866	NA	BC003127	51734	SEPX1	125.739	16967.2
VDNA016G4	HORF11016G4	6285	NA	BC010957	1081	CGA	125.724	18874.2
VDNA016G5	HORF11016G5	6308	NA	BC010952	5266	PI3	140.338	25057.2
VDNA016G6	HORF11016G6	6704	NA	BC009309	23710	GABARAPL1	109.633	15734.2
VDNA016G7	HORF11016G7	3128	NA	BC000486	6633	SNRPD2	104.962	20488.2
VDNA016G8	HORF11016G8	3817	NA	BC004459	1978	EIF4EBP1	98.734	6646.25
VDNA016G9	HORF11016G9	5667	NA	BC007072	84832	ANKRD36BP1	92.572	39674.2
VDNA016H1	HORF11016H1	6370	NA	BC009768	29058	C20orf30	123.082	21464.2
VDNA016H10	HORF11016H10	7364	NA	BC021245	172	AFG3L1P	114.126	29620.2
VDNA016H11	HORF11016H11	7865	NA	BC021104	8862	APLN	78.998	33230.2
VDNA016H2	HORF11016H2	3201	NA	BC000596	118433	RPL23AP7	109.263	26841.2
VDNA016H3	HORF11016H3	5484	NA	BC005264	6119	RPA3	144.923	34817.2
VDNA016H4	HORF11016H4	6294	NA	BC010922	11147	HHLA3	90.253	19983.2
VDNA016H5	HORF11016H5	9011	NA	BC008377	23136	EPB41L3	120.406	13374.2
VDNA016H6	HORF11016H6	5189	NA	BC007866	84989	LOC84989	117.083	47628.2
VDNA016H7	HORF11016H7	5414	NA	BC008899	2355	FOSL2	103.056	26375.2
VDNA016H8	HORF11016H8	5543	NA	BC007022	6288	SAA1	96.573	11290.2
VDNA016H9	HORF11016H9	6250	NA	BC017219	84914	ZNF587	108.248	26244.2
VDNA017A1	HORF11017A1	5292	NA	BC007623	84967	LSM10	41.194	51842.8
VDNA017A10	HORF11017A10	7840	NA	BC021264	150590	C2orf15	27.783	4066.75
VDNA017A11	HORF11017A11	5695	NA	BC006007	84300	C6orf125	27.798	18916.8
VDNA017A2	HORF11017A2	5692	NA	BC008501	91894	C11orf52	38.651	5065.75
VDNA017A3	HORF11017A3	8621	NA	BC005192	27242	TNFRSF21	35.271	23367.8
VDNA017A4	HORF11017A4	3871	NA	BC003537	6230	RPS25	33.357	32501.8
VDNA017A5	HORF11017A5	5902	NA	BC017172	51504	TRMT112	40.855	34545.8
VDNA017A6	HORF11017A6	6519	NA	BC017112	5438	POLR2I	47.332	41229.8
VDNA017A7	HORF11017A7	6556	NA	BC018634	81631	MAP1LC3B	23.371	34414.8
VDNA017A8	HORF11017A8	6972	NA	BC000547	64968	MRPS6	27.583	22142.8
VDNA017A9	HORF11017A9	7806	NA	BC017343	6160	RPL31	28.998	51014.8
VDNA017B1	HORF11017B1	6360	NA	BC010898	30834	ZNRD1	41.547	25770.8
VDNA017B10	HORF11017B10	6417	NA	BC009801	4712	NDUFB6	20.152	2706.75
VDNA017B11	HORF11017B11	6934	NA	BC010160	24146	CLDN15	25.818	18156.8
VDNA017B2	HORF11017B2	7725	NA	BC016021	114899	C1QTNF3	37.394	27889.8
VDNA017B3	HORF11017B3	9101	NA	BC011671	10681	GNB5	30.959	9335.75
VDNA017B4	HORF11017B4	5730	NA	BC008428	797	CALCB	25.435	16015.8
VDNA017B5	HORF11017B5	7090	NA	BC014098	6623	SNCG	32.168	20225.8
VDNA017B6	HORF11017B6	7402	NA	BC014307	54586	C9orf11	27.959	20444.8
VDNA017B7	HORF11017B7	9185	NA	BC020203	81544	GDPD5	27.768	11542.8
VDNA017B8	HORF11017B8	5568	NA	BC005358	4809	NHP2L1	0	679.75
VDNA017B9	HORF11017B9	6375	NA	BC009788	63931	MRPS14	21.81	51016.8
VDNA017C1	HORF11017C1	5912	NA	BC019262	25764	C15orf63	31.149	38002.8
VDNA017C11	HORF11017C11	6646	NA	BC001381	79622	SNRNP25	31.056	12819.8
VDNA017C2	HORF11017C2	9149	NA	BC017381	29967	LRP12	25.287	7919.75
VDNA017C3	HORF11017C3	4677	NA	BC000523	6229	RPS24	33.161	47437.8
VDNA017C4	HORF11017C4	6629	NA	BC009230	90737	PAGE5	10.906	23096.8
VDNA017C5	HORF11017C5	7392	NA	BC013916	57092	PCNP	26.9	3095.75
VDNA017C6	HORF11017C6	8019	NA	BC002426	8682	PEA15	25.864	19474.8
VDNA017C7	HORF11017C7	9040	NA	BC013019	25901	CCDC28A	0	408.75
VDNA017C8	HORF11017C8	9107	NA	BC011774	79148	MMP28	31.121	17113.8
VDNA017C9	HORF11017C9	7506	NA	BC016825	56907	SPIRE1	22.394	21536.8
VDNA017D1	HORF11017D1	3328	NA	BC001767	27257	LSM1	30.13	20840.8
VDNA017D10	HORF11017D10	3728	NA	BC001762	56905	C15orf39	30.739	19376.8
VDNA017D11	HORF11017D11	3793	NA	BC001871	55969	C20orf24	28.312	21216.8
VDNA017D2	HORF11017D2	3447	NA	BC003561	1174	AP1S1	21.913	29404.8
VDNA017D3	HORF11017D3	6715	NA	BC009334	81572	PDRG1	32.547	74587.8
VDNA017D4	HORF11017D4	5453	NA	BC005180	51227	PIGP	20.778	10781.8
VDNA017D5	HORF11017D5	6455	NA	BC010953	5203	PFDN4	23.018	52595.8
VDNA017D6	HORF11017D6	6898	NA	BC010128	55273	TMEM100	24.866	21331.8
VDNA017D7	HORF11017D7	6951	NA	BC009407	6218	RPS17	20.845	39564.8
VDNA017D8	HORF11017D8	3687	NA	BC004963	516	ATP5G1	24.998	16739.8
VDNA017D9	HORF11017D9	6464	NA	BC009283	94107	TMEM203	31.672	16051.8
VDNA017E1	HORF11017E1	7453	NA	BC001463	51246	SHISA5	38.498	20665.8
VDNA017E10	HORF11017E10	7998	NA	BC001012	771	CA12	37.114	27781.8
VDNA017E11	HORF11017E11	4055	NA	BC002683	51299	NRN1	43.345	25623.8
VDNA017E2	HORF11017E2	9046	NA	BC017213	51765	MST4	24.876	35982.8
VDNA017E3	HORF11017E3	9056	NA	BC010369	54778	RNF111	38.748	4984.75
VDNA017E4	HORF11017E4	7670	NA	BC014975	84908	FAM136A	25.518	13427.8
VDNA017E5	HORF11017E5	7698	NA	BC014469	1030	CDKN2B	33.959	5391.75
VDNA017E6	HORF11017E6	6044	NA	BC012996	51248	PDZD11	26.194	41901.8
VDNA017E7	HORF11017E7	6846	NA	BC010114	9349	RPL23	29.958	35599.8
VDNA017E8	HORF11017E8	6226	NA	BC021225	1469	CST1	23.96	28976.8
VDNA017E9	HORF11017E9	7764	NA	BC017318	116372	LYPD1	27.941	8427.75
VDNA017F1	HORF11017F1	4032	NA	BC004915	3014	H2AFX	37.518	36872.8
VDNA017F10	HORF11017F10	6355	NA	BC010950	5304	PIP	22.938	28319.8
VDNA017F11	HORF11017F11	6641	NA	BC010414	55740	ENAH	23.095	29567.8
VDNA017F2	HORF11017F2	6866	NA	BC011704	4192	MDK	25.072	10992.8
VDNA017F3	HORF11017F3	9091	NA	BC009486	55144	LRRC8D	33.508	35769.8
VDNA017F4	HORF11017F4	6433	NA	BC010947	6728	SRP19	22.312	39950.8
VDNA017F5	HORF11017F5	8008	NA	BC000638	94103	ORMDL3	31.578	12758.8
VDNA017F6	HORF11017F6	8601	NA	BC000456	8848	TSC22D1	26.345	8863.75
VDNA017F7	HORF11017F7	9065	NA	BC012602	6504	SLAMF1	27.244	17961.8
VDNA017F8	HORF11017F8	9179	NA	BC017262	10712	FAM189B	28.602	27339.8
VDNA017F9	HORF11017F9	7834	NA	BC017360	51121	RPL26L1	27.998	48215.8
VDNA017G1	HORF11017G1	6350	NA	BC010913	3047	HBG1	19.602	52357.8
VDNA017G10	HORF11017G10	7901	NA	BC020251	113419	TEX261	67.841	20099.8
VDNA017G11	HORF11017G11	7960	NA	BC002583	51234	TMEM85	28.158	23496.8
VDNA017G2	HORF11017G2	6368	NA	BC009474	199	AIF1	30.537	33029.8
VDNA017G4	HORF11017G4	3382	NA	BC003105	11156	PTP4A3	30.191	51128.8
VDNA017G5	HORF11017G5	6436	NA	BC010905	55110	MAGOHB	27.264	25973.8
VDNA017G6	HORF11017G6	7974	NA	BC000548	10267	RAMP1	20.845	25049.8
VDNA017G7	HORF11017G7	6116	NA	BC009515	55052	MRPL20	24.43	40167.8
VDNA017G8	HORF11017G8	7417	NA	BC014353	3925	STMN1	20.152	27961.8
VDNA017G9	HORF11017G9	7552	NA	BC016321	58505	OSTC	24.072	18582.8
VDNA017H1	HORF11017H1	9152	NA	BC021992	5612	PRKRIR	24.253	33760.8
VDNA017H10	HORF11017H10	3904	NA	BC003179	7851	MALL	23.223	35973.8
VDNA017H11	HORF11017H11	3982	NA	BC000458	4118	MAL	27.447	31501.8
VDNA017H2	HORF11017H2	6103	NA	BC003079	51142	CHCHD2	38.707	32350.8
VDNA017H4	HORF11017H4	7500	NA	BC016326	55284	UBE2W	25.841	20224.8
VDNA017H5	HORF11017H5	8829	NA	BC000383	9589	WTAP	29.1	33109.8
VDNA017H6	HORF11017H6	6500	NA	BC016157	84141	FAM176A	33.402	10583.8
VDNA017H8	HORF11017H8	6997	NA	BC010175	7319	UBE2A	25.312	42312.8
VDNA017H9	HORF11017H9	7845	NA	BC017328	57085	AGTRAP	25.885	25318.8
VDNA018A1	HORF11018A1	6325	NA	BC012543	29095	ORMDL2	57.81	45057.5
VDNA018A10	HORF11018A10	9172	NA	BC017423	57708	MIER1	57.57	29522.5
VDNA018A11	HORF11018A11	3521	NA	BC000720	8409	UXT	59.614	35320.5
VDNA018A2	HORF11018A2	6328	NA	BC014547	4151	MB	63.258	31739.5
VDNA018A3	HORF11018A3	6689	NA	BC009991	113691	MGC16703	42.783	31733.5
VDNA018A4	HORF11018A4	7535	NA	BC016790	57456	KIAA1143	46.093	28578.5
VDNA018A5	HORF11018A5	7911	NA	BC018625	4507	MTAP	44.162	37337.5
VDNA018A6	HORF11018A6	6538	NA	BC009416	79922	MRM1	47.325	28300.5
VDNA018A7	HORF11018A7	9103	NA	BC009393	3268	AGFG2	54.074	15749.5
VDNA018A8	HORF11018A8	6995	NA	BC011811	51148	CERCAM	64.633	6059.5
VDNA018A9	HORF11018A9	7708	NA	BC014459	6147	RPL23A	29.743	53786.5
VDNA018B1	HORF11018B1	5164	NA	BC007283	6205	RPS11	48.81	29807.5
VDNA018B10	HORF11018B10	6384	NA	BC015059	51076	CUTC	51.697	26307.5
VDNA018B2	HORF11018B2	6297	NA	BC010900	55284	UBE2W	44.317	17760.5
VDNA018B3	HORF11018B3	7714	NA	BC014448	56260	C8orf44	43.978	8384.5
VDNA018B4	HORF11018B4	9094	NA	BC009182	80017	C14orf159	40.312	12095.5
VDNA018B5	HORF11018B5	3740	NA	BC001599	638	BIK	51.652	1858.5
VDNA018B6	HORF11018B6	3842	NA	BC003005	10728	PTGES3	40.748	5931.5
VDNA018B7	HORF11018B7	6381	NA	BC010908	54987	C1orf123	55.46	27675.5
VDNA018B9	HORF11018B9	3763	NA	BC001706	55004	LAMTOR1	32.64	13541.5
VDNA018C1	HORF11018C1	7656	NA	BC014668	10630	PDPN	36.959	23248.5
VDNA018C10	HORF11018C10	7629	NA	BC015759	4818	NKG7	69.918	18529.5
VDNA018C11	HORF11018C11	3755	NA	BC003048	51645	PPIL1	65.371	19195.5
VDNA018C2	HORF11018C2	3325	NA	BC001733	51647	FAM96B	27.849	24274.5
VDNA018C3	HORF11018C3	6304	NA	BC009785	10249	GLYAT	33.306	21635.5
VDNA018C4	HORF11018C4	6671	NA	BC009839	6500	SKP1	55.518	30734.5
VDNA018C5	HORF11018C5	7414	NA	BC014576	51187	RSL24D1	36.438	34026.5
VDNA018C6	HORF11018C6	7504	NA	BC016312	51187	RSL24D1	54.798	36348.5
VDNA018C7	HORF11018C7	3683	NA	BC001738	7327	UBE2G2	38.739	32478.5
VDNA018C8	HORF11018C8	6045	NA	BC009507	9636	ISG15	62.21	24637.5
VDNA018C9	HORF11018C9	6876	NA	BC011757	1647	GADD45A	30.937	29425.5
VDNA018D1	HORF11018D1	6336	NA	BC015821	4633	MYL2	42.558	39600.5
VDNA018D10	HORF11018D10	6990	NA	BC011812	54788	DNAJB12	49.489	14024.5
VDNA018D11	HORF11018D11	7157	NA	BC014429	23704	KCNE4	55.979	13142.5
VDNA018D2	HORF11018D2	6345	NA	BC013330	8557	TCAP	33.825	6553.5
VDNA018D3	HORF11018D3	6717	NA	BC009382	148753	FAM163A	40.921	17077.5
VDNA018D4	HORF11018D4	7028	NA	BC011906	23479	ISCU	41.707	24112.5
VDNA018D5	HORF11018D5	7220	NA	BC012167	64951	MRPS24	45.253	33484.5
VDNA018D6	HORF11018D6	9068	NA	BC012575	29066	ZC3H7A	33.406	27181.5
VDNA018D7	HORF11018D7	6735	NA	BC001110	706	TSPO	53.21	14446.5
VDNA018D8	HORF11018D8	3452	NA	BC000003	29083	GTPBP8	36.959	46681.5
VDNA018D9	HORF11018D9	3673	NA	BC002981	79177	ZNF576	31.133	23046.5
VDNA018E1	HORF11018E1	7949	NA	BC002619	51617	HMP19	44.9	38878.5
VDNA018E10	HORF11018E10	7778	NA	BC021251	202865	C7orf33	51.253	12874.5
VDNA018E11	HORF11018E11	9077	NA	BC011011	55293	UEVLD	51.738	15480.5
VDNA018E2	HORF11018E2	6884	NA	BC010142	10245	TIMM17B	36.832	772.5
VDNA018E3	HORF11018E3	7627	NA	BC014501	2275	FHL3	41.724	22449.5
VDNA018E4	HORF11018E4	7903	NA	BC021580	203245	NAIF1	39.018	19550.5
VDNA018E5	HORF11018E5	6749	NA	BC003080	29100	TMEM208	35.547	29440.5
VDNA018E6	HORF11018E6	6883	NA	BC010074	10772	SRSF10	41.478	31865.5
VDNA018E7	HORF11018E7	7122	NA	BC012056	79754	ASB13	56.651	17870.5
VDNA018E8	HORF11018E8	6353	NA	BC012620	9527	GOSR1	40.087	19167.5
VDNA018E9	HORF11018E9	6960	NA	BC018970	6135	RPL11	25.681	29756.5
VDNA018F1	HORF11018F1	6063	NA	BC009506	261726	TIPRL	47.778	37011.5
VDNA018F10	HORF11018F10	7623	NA	BC014465	11126	CD160	48.783	28715.5
VDNA018F11	HORF11018F11	3527	NA	BC004191	84516	DCTN5	53.162	31709.5
VDNA018F2	HORF11018F2	6192	NA	BC011618	685	BTC	50.838	30339.5
VDNA018F3	HORF11018F3	6976	NA	BC011936	80306	MED28	37.806	48264.5
VDNA018F4	HORF11018F4	9048	NA	BC011636	85464	SSH2	33.977	27884.5
VDNA018F5	HORF11018F5	7664	NA	BC014508	23478	SEC11A	33.402	31086.5
VDNA018F6	HORF11018F6	9177	NA	BC018682	8520	HAT1	39.191	44877.5
VDNA018F7	HORF11018F7	3385	NA	BC001623	29074	MRPL18	46.878	11533.5
VDNA018F8	HORF11018F8	5370	NA	BC004155	6048	RNF5	88.207	13879.5
VDNA018F9	HORF11018F9	6710	NA	BC009381	50861	STMN3	26.079	6122.5
VDNA018G1	HORF11018G1	7276	NA	BC012362	5912	RAP2B	37.878	27449.5
VDNA018G10	HORF11018G10	7958	NA	BC002584	4267	CD99	49.489	27088.5
VDNA018G11	HORF11018G11	4013	NA	BC000466	4714	NDUFB8	53.162	24345.5
VDNA018G2	HORF11018G2	3968	NA	BC000502	6139	RPL17	48.937	33274.5
VDNA018G3	HORF11018G3	6657	NA	BC014298	79706	PRKRIP1	34.518	22864.5
VDNA018G4	HORF11018G4	7108	NA	BC014086	5906	RAP1A	39.678	17810.5
VDNA018G5	HORF11018G5	7249	NA	BC012179	64841	GNPNAT1	50.478	16184.5
VDNA018G6	HORF11018G6	7491	NA	BC019239	494143	CHAC2	44.345	40164.5
VDNA018G7	HORF11018G7	7536	NA	BC016327	54830	NUP62CL	47.9	34718.5
VDNA018G8	HORF11018G8	7933	NA	BC002530	402	ARL2	74.748	41905.5
VDNA018G9	HORF11018G9	7830	NA	BC021266	6324	SCN1B	24.824	41214.5
VDNA018H1	HORF11018H1	7165	NA	BC011554	29104	N6AMT1	38.651	35868.5
VDNA018H10	HORF11018H10	6950	NA	BC011739	27350	APOBEC3C	46.207	25218.5
VDNA018H11	HORF11018H11	7645	NA	BC014438	90861	HN1L	61.171	25550.5
VDNA018H2	HORF11018H2	9051	NA	BC010904	55789	DEPDC1B	61.168	33728.5
VDNA018H3	HORF11018H3	3617	NA	BC005143	10550	ARL6IP5	48.191	29372.5
VDNA018H4	HORF11018H4	7155	NA	BC011579	84065	TMEM222	52.769	37999.5
VDNA018H5	HORF11018H5	7494	NA	BC017382	54532	USP53	49.841	12333.5
VDNA018H6	HORF11018H6	9063	NA	BC010360	55788	LMBRD1	48.269	11557.5
VDNA018H7	HORF11018H7	7811	NA	BC021275	51237	MZB1	50.487	25059.5
VDNA018H8	HORF11018H8	3271	NA	BC000242	51649	MRPS23	50.838	8927.5
VDNA018H9	HORF11018H9	6647	NA	BC009822	23279	NUP160	24.999	17055.5
VDNA019A1	HORF11019A1	9157	NA	BC015651	136853	SRCRB4D	47.468	25835.2
VDNA019A10	HORF11019A10	9154	NA	BC015684	339976	TRIML1	24.43	8688.25
VDNA019A11	HORF11019A11	4109	NA	BC002785	10239	AP3S2	24.141	30382.2
VDNA019A2	HORF11019A2	3594	NA	BC000731	9145	SYNGR1	45.264	26270.2
VDNA019A3	HORF11019A3	7020	NA	BC011825	90121	TSR2	26.908	10671.2
VDNA019A4	HORF11019A4	7312	NA	BC014261	399	RHOH	27.406	19770.2
VDNA019A5	HORF11019A5	7427	NA	BC021671	118932	ANKRD22	29.724	8870.25
VDNA019A6	HORF11019A6	7537	NA	BC016328	64769	MEAF6	38.418	17593.2
VDNA019A7	HORF11019A7	6114	NA	BC013036	138065	RNF183	20	8242.25
VDNA019A8	HORF11019A8	6488	NA	BC009605	5881	RAC3	23.371	20828.2
VDNA019A9	HORF11019A9	7342	NA	BC014175	581	BAX	35.178	667.25
VDNA019B1	HORF11019B1	6092	NA	BC001808	10201	NME6	24.783	9016.25
VDNA019B10	HORF11019B10	6314	NA	BC009778	51207	DUSP13	22.488	8360.25
VDNA019B11	HORF11019B11	6449	NA	BC010399	8835	SOCS2	20	16575.2
VDNA019B2	HORF11019B2	6319	NA	BC010889	51019	CCDC53	29.519	4659.25
VDNA019B3	HORF11019B3	7547	NA	BC021989	664	BNIP3	23.787	4063.25
VDNA019B4	HORF11019B4	7968	NA	BC000582	23509	POFUT1	20	19552.2
VDNA019B5	HORF11019B5	6426	NA	BC009790	4634	MYL3	41.487	26050.2
VDNA019B6	HORF11019B6	7081	NA	BC014061	29946	SERTAD3	27.644	24793.2
VDNA019B7	HORF11019B7	7659	NA	BC014484	1861	TOR1A	20.9	8750.25
VDNA019B8	HORF11019B8	4040	NA	BC003658	56681	SAR1A	20	5503.25
VDNA019B9	HORF11019B9	4682	NA	BC002344	6182	MRPL12	20	10969.2
VDNA019C1	HORF11019C1	6971	NA	BC011728	79637	ARMC7	27.998	12487.2
VDNA019C10	HORF11019C10	7763	NA	BC017265	9367	RAB9A	20	9166.25
VDNA019C11	HORF11019C11	6275	NA	BC011024	7123	CLEC3B	20	8904.25
VDNA019C2	HORF11019C2	3753	NA	BC001508	79078	C1orf50	26.687	2783.25
VDNA019C3	HORF11019C3	6592	NA	BC012733	57132	CHMP1B	23.678	2615.25
VDNA019C4	HORF11019C4	6816	NA	BC009357	8407	TAGLN2	21.138	38992.2
VDNA019C5	HORF11019C5	6908	NA	BC017237	8677	STX10	28.424	12751.2
VDNA019C6	HORF11019C6	6870	NA	BC010108	79643	CHMP6	30.411	5571.25
VDNA019C7	HORF11019C7	7371	NA	BC014228	494150	LOC494150	20	16287.2
VDNA019C8	HORF11019C8	7407	NA	BC015964	5005	ORM2	20	39661.2
VDNA019C9	HORF11019C9	7408	NA	BC014339	116441	TM4SF18	23.636	24263.2
VDNA019D1	HORF11019D1	9113	NA	BC021241	3887	KRT81	31.841	5373.25
VDNA019D10	HORF11019D10	6037	NA	BC013018	64949	MRPS26	20	10243.2
VDNA019D11	HORF11019D11	7788	NA	BC017344	79763	ISOC2	35.126	23208.2
VDNA019D2	HORF11019D2	9170	NA	BC014969	22926	ATF6	27.798	5505.25
VDNA019D3	HORF11019D3	6536	NA	BC009415	26153	KIF26A	20	9089.25
VDNA019D4	HORF11019D4	7055	NA	BC011842	55319	C4orf43	20	24860.2
VDNA019D5	HORF11019D5	7313	NA	BC014213	27314	RAB30	20	20919.2
VDNA019D6	HORF11019D6	7937	NA	BC002585	8934	RAB7L1	27.083	24913.2
VDNA019D7	HORF11019D7	7258	NA	BC014409	60490	PPCDC	20	18273.2
VDNA019D8	HORF11019D8	3688	NA	BC001908	79091	METTL22	20	14287.2
VDNA019D9	HORF11019D9	6012	NA	BC013008	5691	PSMB3	20	24130.2
VDNA019E1	HORF11019E1	7111	NA	BC011864	4610	MYCL1	37.698	5616.25
VDNA019E10	HORF11019E10	6427	NA	BC010377	6302	TSPAN31	25.611	22520.2
VDNA019E11	HORF11019E11	6650	NA	BC009499	29091	STXBP6	20	19448.2
VDNA019E2	HORF11019E2	7821	NA	BC019079	57106	NAT14	33.019	7555.25
VDNA019E4	HORF11019E4	6756	NA	BC002510	51560	RAB6B	20.671	31860.2
VDNA019E5	HORF11019E5	8857	NA	BC001038	55040	EPN3	28.769	7458.25
VDNA019E6	HORF11019E6	9148	NA	BC016703	54988	ACSM5	35.519	26634.2
VDNA019E7	HORF11019E7	3433	NA	BC003090	10920	COPS8	20	11736.2
VDNA019E8	HORF11019E8	6578	NA	BC013360	5511	PPP1R8	20	12628.2
VDNA019E9	HORF11019E9	6309	NA	BC010915	2950	GSTP1	22.855	24183.2
VDNA019F10	HORF11019F10	6403	NA	BC011018	7763	ZFAND5	25.36	21561.2
VDNA019F11	HORF11019F11	6520	NA	BC010436	112752	C14orf179	20	14565.2
VDNA019F2	HORF11019F2	9055	NA	BC010356	51322	WAC	31.486	3044.25
VDNA019F3	HORF11019F3	6610	NA	BC021972	6882	TAF11	25.691	19996.2
VDNA019F4	HORF11019F4	3638	NA	BC001147	11264	PXMP4	30.887	6368.25
VDNA019F5	HORF11019F5	4022	NA	BC001827	1841	DTYMK	20	23931.2
VDNA019F6	HORF11019F6	6302	NA	BC012573	23597	ACOT9	26.144	22383.2
VDNA019F7	HORF11019F7	6379	NA	BC009764	51642	MRPL48	24.402	21756.2
VDNA019F8	HORF11019F8	7350	NA	BC014127	115861	NXNL1	22.319	25994.2
VDNA019F9	HORF11019F9	9161	NA	BC016050	80321	CEP70	20	12439.2
VDNA019G10	HORF11019G10	7585	NA	BC015614	8601	RGS20	20.468	31155.2
VDNA019G11	HORF11019G11	7733	NA	BC022044	1443	CSH2	21.386	18291.2
VDNA019G2	HORF11019G2	7145	NA	BC015912	25880	TMEM186	25.611	5031.25
VDNA019G3	HORF11019G3	7192	NA	BC011593	112495	GTF3C6	23.018	29797.2
VDNA019G4	HORF11019G4	7208	NA	BC012084	58488	PCTP	20	25176.2
VDNA019G5	HORF11019G5	7398	NA	BC014310	140801	RPL10L	30.887	31418.2
VDNA019G6	HORF11019G6	7576	NA	BC015569	51329	ARL6IP4	27.672	38967.2
VDNA019G7	HORF11019G7	7886	NA	BC020247	91442	C19orf40	20	26345.2
VDNA019G8	HORF11019G8	7473	NA	BC001453	2954	GSTZ1	20	36556.2
VDNA019G9	HORF11019G9	3451	NA	BC003185	10229	COQ7	20	16218.2
VDNA019H1	HORF11019H1	7795	NA	BC019071	9274	BCL7C	43.324	14614.2
VDNA019H11	HORF11019H11	7375	NA	BC021675	10100	TSPAN2	4.207	53.25
VDNA019H2	HORF11019H2	8010	NA	BC000631	2885	GRB2	66.522	15782.2
VDNA019H3	HORF11019H3	3383	NA	BC001182	65993	MRPS34	44.345	17415.2
VDNA019H4	HORF11019H4	3395	NA	BC004355	84265	POLR3GL	25.278	23645.2
VDNA019H5	HORF11019H5	7982	NA	BC000578	3251	HPRT1	30.411	31843.2
VDNA019H6	HORF11019H6	7912	NA	BC020200	83698	CALN1	44.317	50627.2
VDNA019H7	HORF11019H7	9119	NA	BC012184	81609	SNX27	19.259	33039.2
VDNA019H8	HORF11019H8	3340	NA	BC001727	55608	ANKRD10	20	28192.2
VDNA019H9	HORF11019H9	7685	NA	BC016056	1365	CLDN3	24.692	41659.2
VDNA020A1	HORF11020A1	6729	NA	BC004236	27338	UBE2S	128.894	13841.5
VDNA020A10	HORF11020A10	7732	NA	BC022043	57002	C7orf36	212.674	14394.5
VDNA020A11	HORF11020A11	3196	NA	BC002443	11018	TMED1	106.113	15870.5
VDNA020A2	HORF11020A2	7418	NA	BC014317	57393	TMEM27	105.457	22058.5
VDNA020A4	HORF11020A4	6083	NA	BC003625	9592	IER2	136.841	12273.5
VDNA020A5	HORF11020A5	7221	NA	BC016180	205	AK4	157.398	29645.5
VDNA020A6	HORF11020A6	7329	NA	BC008583	220164	DOK6	155.651	31596.5
VDNA020A7	HORF11020A7	7565	NA	BC015598	64100	ELSPBP1	135.457	28910.5
VDNA020A8	HORF11020A8	7770	NA	BC017264	91056	DKFZp761E198	178.593	22401.5
VDNA020A9	HORF11020A9	9171	NA	BC015880	201595	STT3B	133.743	15632.5
VDNA020B1	HORF11020B1	5325	NA	BC008358	83591	THAP2	116.126	15664.5
VDNA020B10	HORF11020B10	5653	NA	BC007011	84830	C6orf105	122.062	25623.5
VDNA020B11	HORF11020B11	9012	NA	BC005253	27252	KLHL20	133.207	12145.5
VDNA020B2	HORF11020B2	5341	NA	BC008054	79188	TMEM43	166.487	19729.5
VDNA020B3	HORF11020B3	5576	NA	BC005247	3422	IDI1	126.672	22944.5
VDNA020B4	HORF11020B4	5655	NA	BC006999	3422	IDI1	107.718	17275.5
VDNA020B5	HORF11020B5	7527	NA	BC005148	6120	RPE	117.889	16251.5
VDNA020B6	HORF11020B6	7710	NA	BC014961	51727	CMPK1	120.937	30012.5
VDNA020B7	HORF11020B7	3157	NA	BC000379	7314	UBB	117.998	30887.5
VDNA020B8	HORF11020B8	5056	NA	BC006128	85016	C11orf70	174.082	24067.5
VDNA020B9	HORF11020B9	5632	NA	BC005362	9077	DIRAS3	97.243	17525.5
VDNA020C1	HORF11020C1	5665	NA	BC005250	9443	MED7	113.194	23649.5
VDNA020C10	HORF11020C10	7399	NA	BC014340	160287	LDHAL6A	137.707	10138.5
VDNA020C2	HORF11020C2	5989	NA	BC019307	598	BCL2L1	159.253	938.5
VDNA020C3	HORF11020C3	7273	NA	BC011563	27040	LAT	116.358	8002.5
VDNA020C4	HORF11020C4	7411	NA	BC014321	92421	CHMP4C	116.894	7025.5
VDNA020C5	HORF11020C5	5201	NA	BC007872	7083	TK1	135.438	13419.5
VDNA020C6	HORF11020C6	5264	NA	BC007210	79640	C22orf46	141.457	16174.5
VDNA020C7	HORF11020C7	5421	NA	BC008910	9982	FGFBP1	176.114	4519.5
VDNA020C8	HORF11020C8	5764	NA	BC005999	79038	ZFYVE21	157.887	9194.5
VDNA020C9	HORF11020C9	7253	NA	BC012331	115416	C7orf30	104.563	17077.5
VDNA020D1	HORF11020D1	5051	NA	BC006123	84303	CHCHD6	105.077	9652.5
VDNA020D10	HORF11020D10	7115	NA	BC015918	56937	PMEPA1	177.225	6247.5
VDNA020D11	HORF11020D11	7512	NA	BC016711	127018	LYPLAL1	147.753	12416.5
VDNA020D2	HORF11020D2	5322	NA	BC008303	55365	TMEM176A	162.082	27859.5
VDNA020D4	HORF11020D4	7743	NA	BC016380	50802	NA	145.549	18216.5
VDNA020D5	HORF11020D5	3621	NA	BC002978	975	CD81	133.582	19505.5
VDNA020D7	HORF11020D7	7916	NA	BC018720	79810	PTCD2	139.389	18329.5
VDNA020D8	HORF11020D8	5364	NA	BC004169	84259	DCUN1D5	143.672	14303.5
VDNA020D9	HORF11020D9	5617	NA	BC005246	7103	TSPAN8	65.764	9394.5
VDNA020E1	HORF11020E1	3958	NA	BC000389	7106	TSPAN4	145.232	15725.5
VDNA020E10	HORF11020E10	5643	NA	BC006985	339175	METTL2A	159.269	31251.5
VDNA020E11	HORF11020E11	5696	NA	BC008440	51074	APIP	93.166	20280.5
VDNA020E2	HORF11020E2	5146	NA	BC007936	2596	GAP43	143.896	11642.5
VDNA020E3	HORF11020E3	7718	NA	BC014451	10544	PROCR	170.687	17152.5
VDNA020E4	HORF11020E4	7829	NA	BC017331	8542	APOL1	164.284	11680.5
VDNA020E5	HORF11020E5	8002	NA	BC001021	79031	PDCL3	134.087	28669.5
VDNA020E6	HORF11020E6	5792	NA	BC005930	965	CD58	115.487	8354.5
VDNA020E8	HORF11020E8	5276	NA	BC007290	10103	TSPAN1	135.644	16411.5
VDNA020E9	HORF11020E9	5727	NA	BC008478	55973	BCAP29	40.394	2400.5
VDNA020F1	HORF11020F1	7521	NA	BC021988	54602	NDFIP2	102.318	10711.5
VDNA020F10	HORF11020F10	9116	NA	BC014095	5970	RELA	218.708	31755.5
VDNA020F11	HORF11020F11	3680	NA	BC001898	9526	MPDU1	177.687	17982.5
VDNA020F2	HORF11020F2	7325	NA	BC014245	115908	CTHRC1	134.529	23432.5
VDNA020F3	HORF11020F3	7640	NA	BC016182	962	CD48	136.338	24128.5
VDNA020F4	HORF11020F4	3633	NA	BC001722	51637	C14orf166	96.141	41380.5
VDNA020F5	HORF11020F5	5813	NA	BC005969	1155	TBCB	147.087	14525.5
VDNA020F6	HORF11020F6	7966	NA	BC000576	5860	QDPR	135.269	20725.5
VDNA020F7	HORF11020F7	5517	NA	BC005339	7172	TPMT	70.458	24590.5
VDNA020F8	HORF11020F8	7591	NA	BC015621	93487	MAPK1IP1L	155.887	13157.5
VDNA020F9	HORF11020F9	5143	NA	BC007836	4188	MDFI	127.455	21744.5
VDNA020G1	HORF11020G1	5547	NA	BC005388	5000	ORC4	137.237	19250.5
VDNA020G10	HORF11020G10	3608	NA	BC000021	1534	CYB561	131.118	25395.5
VDNA020G11	HORF11020G11	5254	NA	BC008708	3028	HSD17B10	76.949	29866.5
VDNA020G2	HORF11020G2	5635	NA	BC005265	5684	PSMA3	118.549	22837.5
VDNA020G3	HORF11020G3	3291	NA	BC001771	2963	GTF2F2	131.172	20018.5
VDNA020G4	HORF11020G4	4992	NA	BC007781	51147	ING4	112.304	21967.5
VDNA020G5	HORF11020G5	5181	NA	BC007086	7167	TPI1	131.223	20843.5
VDNA020G6	HORF11020G6	8927	NA	BC000473	29781	NCAPH2	132.918	23990.5
VDNA020G7	HORF11020G7	9022	NA	BC005914	6668	SP2	181.424	12621.5
VDNA020G8	HORF11020G8	4980	NA	BC007724	83596	BCL2L12	185.612	21809.5
VDNA020G9	HORF11020G9	7567	NA	BC015634	51805	COQ3	92.042	38863.5
VDNA020H1	HORF11020H1	5259	NA	BC008304	56902	PNO1	73.158	15697.5
VDNA020H10	HORF11020H10	5796	NA	BC008435	10935	PRDX3	92.598	25363.5
VDNA020H11	HORF11020H11	7163	NA	BC014411	6835	SURF2	96.742	35335.5
VDNA020H2	HORF11020H2	6070	NA	BC001668	10653	SPINT2	113.039	20044.5
VDNA020H3	HORF11020H3	7135	NA	BC011589	5008	OSM	169.911	18540.5
VDNA020H4	HORF11020H4	3287	NA	BC000202	55092	TMEM51	134.018	18919.5
VDNA020H5	HORF11020H5	5566	NA	BC005395	3263	HPX	158.707	27134.5
VDNA020H6	HORF11020H6	6000	NA	BC019270	10602	CDC42EP3	71.718	28138.5
VDNA020H7	HORF11020H7	7619	NA	BC014460	1511	CTSG	199.041	22460.5
VDNA020H8	HORF11020H8	5669	NA	BC005366	515	ATP5F1	174.269	28028.5
VDNA020H9	HORF11020H9	5786	NA	BC005960	515	ATP5F1	69.457	22334.5
VDNA021A1	HORF11021A1	5742	NA	BC005912	2205	FCER1A	61.427	10380.2
VDNA021A10	HORF11021A10	5474	NA	BC005307	354	KLK3	64.687	12411.2
VDNA021A11	HORF11021A11	5596	NA	BC005361	5685	PSMA4	46.521	7800.25
VDNA021A2	HORF11021A2	7615	NA	BC015000	3115	HLA-DPB1	76.296	23974.2
VDNA021A3	HORF11021A3	5204	NA	BC007963	3115	HLA-DPB1	71.287	16874.2
VDNA021A4	HORF11021A4	5499	NA	BC005373	28973	MRPS18B	61.862	15659.2
VDNA021A5	HORF11021A5	5738	NA	BC007102	9125	RQCD1	41.563	17523.2
VDNA021A6	HORF11021A6	7264	NA	BC016041	3487	IGFBP4	71.475	27844.2
VDNA021A7	HORF11021A7	7818	NA	BC019095	158471	PRUNE2	71.687	11564.2
VDNA021A8	HORF11021A8	5919	NA	BC019252	25805	BAMBI	71.332	18270.2
VDNA021A9	HORF11021A9	5135	NA	BC007874	8939	FUBP3	60.594	18039.2
VDNA021B1	HORF11021B1	3710	NA	BC001625	10954	PDIA5	68.368	14122.2
VDNA021B10	HORF11021B10	8954	NA	BC005111	2747	GLUD2	34.248	7331.25
VDNA021B11	HORF11021B11	5203	NA	BC007920	3123	HLA-DRB1	60.736	7096.25
VDNA021B2	HORF11021B2	5042	NA	BC005039	10772	SRSF10	51.487	17696.2
VDNA021B3	HORF11021B3	5656	NA	BC005313	3816	KLK1	47.19	10762.2
VDNA021B4	HORF11021B4	7624	NA	BC015739	3001	GZMA	77.039	23716.2
VDNA021B5	HORF11021B5	5507	NA	BC005385	1504	CTRB1	38.824	13992.2
VDNA021B6	HORF11021B6	5797	NA	BC005932	5682	PSMA1	35.672	18539.2
VDNA021B7	HORF11021B7	9174	NA	BC017407	10781	ZNF266	41.687	5543.25
VDNA021B8	HORF11021B8	5651	NA	BC005195	51778	MYOZ2	52.743	14218.2
VDNA021B9	HORF11021B9	8022	NA	BC000617	4722	NDUFS3	39.487	10609.2
VDNA021C1	HORF11021C1	5613	NA	BC005380	335	APOA1	44.7	17569.2
VDNA021C10	HORF11021C10	5911	NA	BC018823	6430	SRSF5	60.789	8020.25
VDNA021C11	HORF11021C11	5111	NA	BC006097	3112	HLA-DOB	37.807	7260.25
VDNA021C2	HORF11021C2	5180	NA	BC007905	26207	PITPNC1	42.687	7858.25
VDNA021C3	HORF11021C3	4938	NA	BC006314	1134	CHRNA1	37.112	12281.2
VDNA021C4	HORF11021C4	5477	NA	BC007031	63036	CELA2A	36.466	12137.2
VDNA021C5	HORF11021C5	5476	NA	BC007028	10136	CELA3A	52.087	9644.25
VDNA021C6	HORF11021C6	5571	NA	BC005216	23436	CELA3B	22.019	7077.25
VDNA021C7	HORF11021C7	3593	NA	BC003609	10549	PRDX4	44.629	6048.25
VDNA021C8	HORF11021C8	7946	NA	BC002571	25864	ABHD14A	55.394	6887.25
VDNA021C9	HORF11021C9	3524	NA	BC000046	3386	ICAM4	36.3	17186.2
VDNA021D1	HORF11021D1	3429	NA	BC003097	3384	ICAM2	42.225	17860.2
VDNA021D10	HORF11021D10	8955	NA	BC006453	51564	HDAC7	48.248	11091.2
VDNA021D11	HORF11021D11	3794	NA	BC001880	3638	INSIG1	35.656	5471.25
VDNA021D2	HORF11021D2	4065	NA	BC002655	23552	CDK20	45.644	8109.25
VDNA021D3	HORF11021D3	4667	NA	BC000409	5432	POLR2C	55.565	13508.2
VDNA021D4	HORF11021D4	5098	NA	BC006148	58495	OVOL2	49.277	12171.2
VDNA021D5	HORF11021D5	5107	NA	BC006172	84307	ZNF397	37.725	22221.2
VDNA021D6	HORF11021D6	5969	NA	BC012334	11212	PROSC	35.639	13673.2
VDNA021D7	HORF11021D7	4005	NA	BC000336	10590	SCGN	45.294	16833.2
VDNA021D8	HORF11021D8	5455	NA	BC007042	6503	SLA	56.393	9327.25
VDNA021D9	HORF11021D9	5704	NA	BC005895	1353	COX11	48.093	15177.2
VDNA021E1	HORF11021E1	3810	NA	BC004423	10695	CNPY3	44.066	4987.25
VDNA021E10	HORF11021E10	5787	NA	BC007092	10481	HOXB13	14.254	1283.25
VDNA021E11	HORF11021E11	5712	NA	BC008407	7170	TPM3	41.59	15490.2
VDNA021E2	HORF11021E2	5996	NA	BC019292	10555	AGPAT2	62.672	4708.25
VDNA021E3	HORF11021E3	5599	NA	BC007013	3364	HUS1	46.957	15627.2
VDNA021E4	HORF11021E4	3300	NA	BC004353	84264	HAGHL	58.957	9140.25
VDNA021E5	HORF11021E5	3628	NA	BC001169	2098	ESD	35.087	8770.25
VDNA021E6	HORF11021E6	5634	NA	BC005342	79366	HMGN5	45.95	16742.2
VDNA021E7	HORF11021E7	4003	NA	BC002402	10554	AGPAT1	44.889	16891.2
VDNA021E8	HORF11021E8	5767	NA	BC008482	7416	VDAC1	47.519	13116.2
VDNA021E9	HORF11021E9	5731	NA	BC008416	51184	GPN3	39.802	16027.2
VDNA021F1	HORF11021F1	3781	NA	BC001906	4580	MTX1	59.368	14356.2
VDNA021F10	HORF11021F10	3384	NA	BC003586	83787	ARMC10	37.549	19715.2
VDNA021F11	HORF11021F11	3437	NA	BC003103	9783	RIMS3	58.266	21184.2
VDNA021F2	HORF11021F2	3246	NA	BC000680	54952	TRNAU1AP	40.679	9592.25
VDNA021F3	HORF11021F3	3646	NA	BC001156	9352	TXNL1	32.114	13269.2
VDNA021F4	HORF11021F4	3182	NA	BC000309	6723	SRM	65.237	22013.2
VDNA021F5	HORF11021F5	8871	NA	BC001875	4241	MFI2	28.998	14648.2
VDNA021F6	HORF11021F6	3557	NA	BC000006	481	ATP1B1	44.672	11535.2
VDNA021F7	HORF11021F7	3577	NA	BC000048	55192	DNAJC17	27.658	8889.25
VDNA021F8	HORF11021F8	7944	NA	BC002618	8576	STK16	43.716	7665.25
VDNA021F9	HORF11021F9	3220	NA	BC002431	8704	B4GALT2	80.358	8983.25
VDNA021G1	HORF11021G1	3874	NA	BC003155	11316	COPE	45.085	11501.2
VDNA021G10	HORF11021G10	3611	NA	BC000039	51063	CALHM2	58.384	14475.2
VDNA021G11	HORF11021G11	7803	NA	BC000561	55702	CCDC94	35.665	4916.25
VDNA021G2	HORF11021G2	4698	NA	BC000529	9518	GDF15	45.089	19514.2
VDNA021G3	HORF11021G3	4071	NA	BC002657	5515	PPP2CA	28.207	6793.25
VDNA021G4	HORF11021G4	7032	NA	BC000643	65992	DDRGK1	38.519	13709.2
VDNA021G5	HORF11021G5	3181	NA	BC002351	4108	MAGEA9	31.488	14662.2
VDNA021G6	HORF11021G6	3554	NA	BC000056	78992	YIPF2	44.889	13053.2
VDNA021G7	HORF11021G7	3970	NA	BC002396	3163	HMOX2	29.73	15422.2
VDNA021G8	HORF11021G8	4046	NA	BC004199	6017	RLBP1	37.316	10027.2
VDNA021G9	HORF11021G9	3867	NA	BC004991	84275	SLC25A33	33.692	8197.25
VDNA021H1	HORF11021H1	3412	NA	BC003599	51571	FAM49B	40.794	15078.2
VDNA021H10	HORF11021H10	7127	NA	BC012113	9454	HOMER3	55.725	12352.2
VDNA021H11	HORF11021H11	7641	NA	BC014455	4735	Sep-02	42.522	26169.2
VDNA021H2	HORF11021H2	7469	NA	BC001442	55658	RNF126	41.254	22805.2
VDNA021H3	HORF11021H3	8024	NA	BC002446	10049	DNAJB6	54.294	16379.2
VDNA021H4	HORF11021H4	3468	NA	BC000780	51103	NDUFAF1	59.687	18291.2
VDNA021H5	HORF11021H5	3785	NA	BC003550	51608	GET4	23.172	27835.2
VDNA021H6	HORF11021H6	4675	NA	BC002376	9791	PTDSS1	53.087	14103.2
VDNA021H7	HORF11021H7	3482	NA	BC005138	9184	BUB3	31.485	16245.2
VDNA021H8	HORF11021H8	4710	NA	BC000358	5571	PRKAG1	34.129	7232.25
VDNA021H9	HORF11021H9	3226	NA	BC000674	1861	TOR1A	41.816	13039.2
VDNA022A1	HORF11022A1	7786	NA	BC017351	4351	MPI	165.832	26911.8
VDNA022A10	HORF11022A10	7631	NA	BC014665	128	ADH5	135.798	6427.75
VDNA022A11	HORF11022A11	3123	NA	BC000292	71	ACTG1	197.107	35072.8
VDNA022A2	HORF11022A2	7689	NA	BC014476	80318	GKAP1	161.876	15199.8
VDNA022A3	HORF11022A3	7223	NA	BC012161	1731	Sep-01	161.144	20549.8
VDNA022A4	HORF11022A4	7314	NA	BC014144	1995	ELAVL3	147.858	15039.8
VDNA022A5	HORF11022A5	7719	NA	BC015741	6300	MAPK12	171.832	17229.8
VDNA022A6	HORF11022A6	7348	NA	BC014984	6617	SNAPC1	200.287	21410.8
VDNA022A7	HORF11022A7	7651	NA	BC014972	3561	IL2RG	138.722	23152.8
VDNA022A8	HORF11022A8	7695	NA	BC015792	282974	STK32C	127.841	19880.8
VDNA022A9	HORF11022A9	7195	NA	BC016040	9262	STK17B	0	1674.75
VDNA022B1	HORF11022B1	7352	NA	BC014131	84881	RPUSD4	168.594	13773.8
VDNA022B10	HORF11022B10	7357	NA	BC019035	9404	LPXN	161.126	16834.8
VDNA022B11	HORF11022B11	7858	NA	BC021113	7029	TFDP2	173.748	19410.8
VDNA022B2	HORF11022B2	7814	NA	BC017304	8856	NR1I2	168.325	23316.8
VDNA022B3	HORF11022B3	7790	NA	BC017292	2319	FLOT2	165.57	19930.8
VDNA022B4	HORF11022B4	7558	NA	BC021984	10641	NPRL2	159.141	21724.8
VDNA022B5	HORF11022B5	7538	NA	BC016778	11103	KRR1	126.466	11997.8
VDNA022B6	HORF11022B6	7546	NA	BC018650	1901	S1PR1	159.644	17808.8
VDNA022B7	HORF11022B7	7603	NA	BC016183	5527	PPP2R5C	126.815	18451.8
VDNA022B8	HORF11022B8	7668	NA	BC014441	387338	NSUN4	126.413	18792.8
VDNA022B9	HORF11022B9	7268	NA	BC012115	25822	DNAJB5	169.862	19596.8
VDNA022C1	HORF11022C1	7832	NA	BC021267	57565	KLHL14	159.785	13838.8
VDNA022C10	HORF11022C10	7577	NA	BC015663	5270	SERPINE2	142.243	29324.8
VDNA022C11	HORF11022C11	7757	NA	BC015993	338094	FAM151A	163.366	27228.8
VDNA022C2	HORF11022C2	7213	NA	BC012107	9047	SH2D2A	192.331	8467.75
VDNA022C3	HORF11022C3	7539	NA	BC016828	427	ASAH1	167.332	17821.8
VDNA022C4	HORF11022C4	7721	NA	BC015877	28513	CDH19	143.194	22865.8
VDNA022C5	HORF11022C5	7218	NA	BC012165	64795	RMND5A	147.803	5810.75
VDNA022C6	HORF11022C6	7331	NA	BC014184	55269	PSPC1	156.216	13538.8
VDNA022C7	HORF11022C7	7775	NA	BC017254	80851	SH3BP5L	162.089	12623.8
VDNA022C8	HORF11022C8	7902	NA	BC018707	84899	TMTC4	112.489	11653.8
VDNA022C9	HORF11022C9	7128	NA	BC012321	23237	ARC	159.269	14878.8
VDNA022D1	HORF11022D1	7380	NA	BC017393	23063	WAPAL	127.846	4180.75
VDNA022D10	HORF11022D10	7379	NA	BC014331	64425	POLR1E	167.203	22921.8
VDNA022D11	HORF11022D11	7598	NA	BC014457	23464	GCAT	163.316	21713.8
VDNA022D2	HORF11022D2	7328	NA	BC014252	115948	CCDC151	118.665	5779.75
VDNA022D3	HORF11022D3	7137	NA	BC012062	26528	DAZAP1	161.345	10127.8
VDNA022D4	HORF11022D4	7309	NA	BC014107	90956	ADCK2	128.764	3104.75
VDNA022D5	HORF11022D5	7752	NA	BC015842	1974	EIF4A2	147.803	18567.8
VDNA022D6	HORF11022D6	7839	NA	BC017245	11047	ADRM1	144.281	13980.8
VDNA022D7	HORF11022D7	7140	NA	BC012111	23466	CBX6	173.45	24070.8
VDNA022D8	HORF11022D8	7683	NA	BC015742	5429	POLH	96.479	16230.8
VDNA022D9	HORF11022D9	7507	NA	BC016736	3185	HNRNPF	156.687	11919.8
VDNA022E1	HORF11022E1	7815	NA	BC017303	7429	VIL1	162.457	16572.8
VDNA022E10	HORF11022E10	6707	NA	BC009979	26086	GPSM1	183.231	15114.8
VDNA022E11	HORF11022E11	7819	NA	BC017249	2027	ENO3	122.172	25150.8
VDNA022E2	HORF11022E2	7657	NA	BC014968	25809	TTLL1	126.535	17227.8
VDNA022E3	HORF11022E3	7573	NA	BC015571	5002	SLC22A18	171.887	13835.8
VDNA022E4	HORF11022E4	7767	NA	BC017317	90507	SCRN2	154.998	13921.8
VDNA022E5	HORF11022E5	7687	NA	BC014992	5267	SERPINA4	149.759	21614.8
VDNA022E6	HORF11022E6	7144	NA	BC012120	4782	NFIC	188.889	24363.8
VDNA022E7	HORF11022E7	7337	NA	BC014189	115677	NOSTRIN	129.771	14957.8
VDNA022E8	HORF11022E8	7358	NA	BC014172	64969	MRPS5	172.975	26021.8
VDNA022E9	HORF11022E9	7825	NA	BC017279	84957	RELT	131.406	10364.8
VDNA022F1	HORF11022F1	7797	NA	BC019094	26284	ERAL1	175.296	13687.8
VDNA022F10	HORF11022F10	7828	NA	BC019080	64840	PORCN	153.868	13061.8
VDNA022F11	HORF11022F11	7265	NA	BC012082	55638	SYBU	143.894	6333.75
VDNA022F2	HORF11022F2	7869	NA	BC020232	2342	FNTB	117.447	17907.8
VDNA022F3	HORF11022F3	9128	NA	BC011576	84196	USP48	123.019	17728.8
VDNA022F4	HORF11022F4	7893	NA	BC020206	79816	TLE6	172.807	16131.8
VDNA022F5	HORF11022F5	7602	NA	BC014479	54899	PXK	127.287	11235.8
VDNA022F6	HORF11022F6	7891	NA	BC018762	8723	SNX4	109.232	16036.8
VDNA022F7	HORF11022F7	7597	NA	BC015752	3662	IRF4	160.287	10897.8
VDNA022F8	HORF11022F8	7853	NA	BC019110	91782	CHMP7	163.807	12139.8
VDNA022F9	HORF11022F9	7772	NA	BC019062	5718	PSMD12	123.402	16273.8
VDNA022G1	HORF11022G1	3238	NA	BC000692	8692	HYAL2	157.855	9090.75
VDNA022G10	HORF11022G10	3919	NA	BC003163	29015	SLC43A3	130.394	12428.8
VDNA022G11	HORF11022G11	7478	NA	BC002525	9813	KIAA0494	151.36	26906.8
VDNA022G2	HORF11022G2	6074	NA	BC004163	80745	THUMPD2	127.136	17716.8
VDNA022G3	HORF11022G3	7994	NA	BC000653	23549	DNPEP	153.08	15726.8
VDNA022G4	HORF11022G4	3986	NA	BC002357	5498	PPOX	190.807	13596.8
VDNA022G5	HORF11022G5	3422	NA	BC003091	5819	PVRL2	149.955	20178.8
VDNA022G6	HORF11022G6	8021	NA	BC000597	5476	CTSA	155.418	31762.8
VDNA022G7	HORF11022G7	4711	NA	BC000364	7372	UMPS	148.394	18317.8
VDNA022G8	HORF11022G8	3122	NA	BC000368	5226	PGD	183.02	22242.8
VDNA022G9	HORF11022G9	3315	NA	BC001729	79087	ALG12	133.345	9188.75
VDNA022H1	HORF11022H1	3712	NA	BC001962	55218	EXD2	171.849	15434.8
VDNA022H10	HORF11022H10	3727	NA	BC001606	4688	NCF2	167.887	21600.8
VDNA022H11	HORF11022H11	6089	NA	BC001133	79053	ALG8	108.832	2959.75
VDNA022H2	HORF11022H2	5384	NA	BC001652	11137	PWP1	101.332	14938.8
VDNA022H3	HORF11022H3	8000	NA	BC000629	1615	DARS	158.087	13890.8
VDNA022H4	HORF11022H4	3320	NA	BC000254	91	ACVR1B	148.794	8881.75
VDNA022H5	HORF11022H5	4006	NA	BC000337	2539	G6PD	116.303	15182.8
VDNA022H6	HORF11022H6	4036	NA	BC004227	57504	MTA3	201.998	6967.75
VDNA022H7	HORF11022H7	3344	NA	BC001191	79050	NOC4L	151.487	10034.8
VDNA022H8	HORF11022H8	3643	NA	BC001870	8890	EIF2B4	131.724	8831.75
VDNA022H9	HORF11022H9	5376	NA	BC004172	80755	AARSD1	131.118	19766.8
VDNA023A1	HORF11023A1	3532	NA	BC001061	6520	SLC3A2	54.815	8116.75
VDNA023A10	HORF11023A10	3461	NA	BC000723	1384	CRAT	52.551	12118.8
VDNA023A11	HORF11023A11	3547	NA	BC000770	11083	DIDO1	55.207	10661.8
VDNA023A2	HORF11023A2	8878	NA	BC000453	5108	PCM1	30.776	4856.75
VDNA023A3	HORF11023A3	3459	NA	BC000017	54623	PAF1	41.332	9103.75
VDNA023A4	HORF11023A4	3425	NA	BC001167	6257	RXRB	40.389	9424.75
VDNA023A5	HORF11023A5	3436	NA	BC001150	10531	PITRM1	40.957	12014.8
VDNA023A6	HORF11023A6	5351	NA	BC000480	8883	NAE1	40.748	9983.75
VDNA023A7	HORF11023A7	3655	NA	BC001221	29959	NRBP1	43.171	11534.8
VDNA023A8	HORF11023A8	3417	NA	BC001142	8904	CPNE1	36.978	18862.8
VDNA023A9	HORF11023A9	3236	NA	BC002472	54947	LPCAT2	61.52	7938.75
VDNA023B1	HORF11023B1	3223	NA	BC000659	8086	AAAS	49.871	6032.75
VDNA023B10	HORF11023B10	8011	NA	BC000588	8479	HIRIP3	55.207	10794.8
VDNA023B11	HORF11023B11	6067	NA	BC001639	8501	SLC43A1	58.105	13889.8
VDNA023B2	HORF11023B2	3508	NA	BC000057	5496	PPM1G	32.121	11950.8
VDNA023B3	HORF11023B3	3709	NA	BC002957	10181	RBM5	37.424	12711.8
VDNA023B4	HORF11023B4	5371	NA	BC004159	9985	REC8	47.087	10887.8
VDNA023B5	HORF11023B5	5385	NA	BC002336	55135	WRAP53	32.759	4940.75
VDNA023B6	HORF11023B6	6101	NA	BC001687	4677	NARS	32.894	14305.8
VDNA023B7	HORF11023B7	7987	NA	BC001024	26354	GNL3	44.713	11377.8
VDNA023B8	HORF11023B8	3172	NA	BC000440	875	CBS	44.619	10904.8
VDNA023B9	HORF11023B9	4687	NA	BC002379	4089	SMAD4	33.832	6916.75
VDNA023C1	HORF11023C1	7444	NA	BC001473	10691	GMEB1	35.358	8715.75
VDNA023C10	HORF11023C10	7984	NA	BC000568	66000	TMEM108	46.998	8042.75
VDNA023C11	HORF11023C11	3486	NA	BC005140	9055	PRC1	42.253	12738.8
VDNA023C2	HORF11023C2	3588	NA	BC001101	51386	EIF3L	27.726	11562.8
VDNA023C3	HORF11023C3	3501	NA	BC001041	54888	NSUN2	39.802	8023.75
VDNA023C4	HORF11023C4	3713	NA	BC003093	5875	RABGGTA	33.346	11730.8
VDNA023C5	HORF11023C5	4623	NA	BC003183	59349	KLHL12	22.582	8867.75
VDNA023C6	HORF11023C6	3519	NA	BC005176	51768	TM7SF3	32.223	9273.75
VDNA023C7	HORF11023C7	7935	NA	BC002535	55154	MSTO1	38.152	5580.75
VDNA023C8	HORF11023C8	3380	NA	BC000252	1400	CRMP1	37.366	4231.75
VDNA023C9	HORF11023C9	7443	NA	BC002544	4221	MEN1	52.582	6405.75
VDNA023D1	HORF11023D1	7431	NA	BC001371	55741	EDEM2	37.733	13837.8
VDNA023D10	HORF11023D10	4705	NA	BC000418	8507	ENC1	34.394	12337.8
VDNA023D11	HORF11023D11	3789	NA	BC003552	821	CANX	42.082	7115.75
VDNA023D2	HORF11023D2	7477	NA	BC002559	51441	YTHDF2	23.404	12457.8
VDNA023D3	HORF11023D3	9186	NA	BC001415	23095	KIF1B	33.269	4279.75
VDNA023D4	HORF11023D4	3581	NA	BC005149	57192	MCOLN1	41.324	17175.8
VDNA023D5	HORF11023D5	3301	NA	BC000119	78994	PRR14	33.457	11741.8
VDNA023D6	HORF11023D6	3592	NA	BC000212	2976	GTF3C2	20	5671.75
VDNA023D7	HORF11023D7	4002	NA	BC002403	3959	LGALS3BP	37.878	28765.8
VDNA023D8	HORF11023D8	8020	NA	BC000616	23075	SWAP70	31.488	1314.75
VDNA023D9	HORF11023D9	3552	NA	BC000714	11052	CPSF6	88.287	3039.75
VDNA023E1	HORF11023E1	7954	NA	BC002607	57596	BEGAIN	23.828	10676.8
VDNA023E10	HORF11023E10	3158	NA	BC000304	10916	MAGED2	55.174	9159.75
VDNA023E11	HORF11023E11	3232	NA	BC002466	369	ARAF	43.207	8095.75
VDNA023E2	HORF11023E2	5073	NA	BC005022	51429	SNX9	35.538	13537.8
VDNA023E3	HORF11023E3	3751	NA	BC002963	3507	IGHM	36.487	11474.8
VDNA023E4	HORF11023E4	3766	NA	BC001872	3507	IGHM	41.203	15965.8
VDNA023E5	HORF11023E5	6080	NA	BC004132	3735	KARS	32.887	18543.8
VDNA023E6	HORF11023E6	3533	NA	BC000102	10087	COL4A3BP	28.259	12867.8
VDNA023E7	HORF11023E7	3470	NA	BC001104	9818	NUPL1	25.394	9937.75
VDNA023E8	HORF11023E8	3910	NA	BC005001	80149	ZC3H12A	38.687	261.75
VDNA023E9	HORF11023E9	5377	NA	BC000765	79098	C1orf116	29.956	2669.75
VDNA023F1	HORF11023F1	3775	NA	BC005005	55028	C17orf80	48.649	2340.75
VDNA023F10	HORF11023F10	4535	NA	BC008769	90060	CCDC120	49.487	6876.75
VDNA023F11	HORF11023F11	7472	NA	BC001449	10236	HNRNPR	63.907	10520.8
VDNA023F2	HORF11023F2	3185	NA	BC000388	9277	WDR46	21.604	22442.8
VDNA023F3	HORF11023F3	5352	NA	BC000532	10956	OS9	45.95	15888.8
VDNA023F4	HORF11023F4	3368	NA	BC000284	23062	GGA2	37.673	13964.8
VDNA023F5	HORF11023F5	3625	NA	BC001154	10401	PIAS3	45.098	13110.8
VDNA023F6	HORF11023F6	3466	NA	BC003171	8733	GPAA1	52.023	12239.8
VDNA023F7	HORF11023F7	3568	NA	BC000032	2189	FANCG	39.023	14343.8
VDNA023F8	HORF11023F8	6105	NA	BC001661	10061	ABCF2	31.384	6759.75
VDNA023F9	HORF11023F9	4518	NA	BC006524	27102	EIF2AK1	34.862	6741.75
VDNA023G1	HORF11023G1	3401	NA	BC001752	3306	HSPA2	21.607	11300.8
VDNA023G10	HORF11023G10	4188	NA	BC002858	9668	ZNF432	50.831	8874.75
VDNA023G11	HORF11023G11	3666	NA	BC001887	7692	ZNF133	34.934	4407.75
VDNA023G2	HORF11023G2	3869	NA	BC003153	10054	UBA2	33.585	10037.8
VDNA023G3	HORF11023G3	7438	NA	BC001454	5106	PCK2	38.956	13074.8
VDNA023G4	HORF11023G4	3399	NA	BC001621	51729	WBP11	33.242	12267.8
VDNA023G5	HORF11023G5	3498	NA	BC000721	11319	ECD	32.445	9108.75
VDNA023G6	HORF11023G6	3134	NA	BC000425	9601	PDIA4	33.785	20195.8
VDNA023G7	HORF11023G7	3464	NA	BC000713	26993	AKAP8L	27.447	10202.8
VDNA023G8	HORF11023G8	4204	NA	BC003516	79735	TBC1D17	35.687	10185.8
VDNA023G9	HORF11023G9	8028	NA	BC000595	10521	DDX17	23.952	8573.75
VDNA023H1	HORF11023H1	4762	NA	BC005868	90233	ZNF551	39.566	7999.75
VDNA023H10	HORF11023H10	3377	NA	BC000285	55718	POLR3E	41.185	4960.75
VDNA023H11	HORF11023H11	4098	NA	BC002701	23300	ATMIN	33.998	8740.75
VDNA023H2	HORF11023H2	3256	NA	BC000697	79902	NUP85	32.441	2698.75
VDNA023H3	HORF11023H3	3355	NA	BC001731	4076	CAPRIN1	44.066	16267.8
VDNA023H4	HORF11023H4	3717	NA	BC002950	29919	C18orf8	27.093	12651.8
VDNA023H5	HORF11023H5	4700	NA	BC000528	5917	RARS	29.519	7500.75
VDNA023H6	HORF11023H6	7468	NA	BC001471	55624	POMGNT1	40.18	11745.8
VDNA023H7	HORF11023H7	7953	NA	BC002576	4313	MMP2	31.019	20985.8
VDNA023H8	HORF11023H8	3575	NA	BC000019	1004	CDH6	30.339	9233.75
VDNA023H9	HORF11023H9	7436	NA	BC001380	6389	SDHA	26.884	22681.8
VDNA024A1	HORF11024A1	3145	NA	BC000488	10432	RBM14	51.959	8387
VDNA024A10	HORF11024A10	4205	NA	BC003500	55249	YY1AP1	116.126	10474
VDNA024A11	HORF11024A11	4129	NA	BC002751	6891	TAP2	207.618	9547
VDNA024A2	HORF11024A2	5036	NA	BC006116	55275	VPS53	144.264	14134
VDNA024A3	HORF11024A3	3920	NA	BC003182	2997	GYS1	167.095	11888
VDNA024A4	HORF11024A4	3579	NA	BC003067	23645	PPP1R15A	165.498	7616
VDNA024A5	HORF11024A5	3456	NA	BC000091	10533	ATG7	183.498	16256
VDNA024A6	HORF11024A6	3292	NA	BC000184	9129	PRPF3	149.406	13135
VDNA024A7	HORF11024A7	3543	NA	BC000097	7045	TGFBI	41.707	5718
VDNA024A8	HORF11024A8	4720	NA	BC007985	51703	ACSL5	112.121	11450
VDNA024A9	HORF11024A9	4846	NA	BC008805	10127	ZNF263	160.638	10192
VDNA024B1	HORF11024B1	4369	NA	BC005125	79954	NOL10	193.287	14771
VDNA024B10	HORF11024B10	4126	NA	BC002704	6772	STAT1	165.883	17208
VDNA024B11	HORF11024B11	4641	NA	BC007504	84859	LRCH3	191.778	12130
VDNA024B2	HORF11024B2	3895	NA	BC003177	57658	CALCOCO1	141.141	9330
VDNA024B3	HORF11024B3	4532	NA	BC008770	9289	GPR56	143.018	30734
VDNA024B4	HORF11024B4	3640	NA	BC002953	11253	MAN1B1	160.243	13383
VDNA024B5	HORF11024B5	4311	NA	BC004372	960	CD44	211.488	10784
VDNA024B6	HORF11024B6	8352	NA	BC027910	83878	USHBP1	123.738	12585
VDNA024B7	HORF11024B7	4650	NA	BC003638	55191	NADSYN1	148.582	21927
VDNA024B8	HORF11024B8	5003	NA	BC006404	81570	CLPB	155.894	12955
VDNA024B9	HORF11024B9	8497	NA	BC031573	25791	NGEF	154.549	12609
VDNA024C1	HORF11024C1	4563	NA	BC008751	823	CAPN1	138.753	16554
VDNA024C10	HORF11024C10	4722	NA	BC004187	56922	MCCC1	140.298	13442
VDNA024C11	HORF11024C11	9782	NA	BC033777	79800	ALS2CR8	192.678	8860
VDNA024C2	HORF11024C2	8458	NA	BC035293	4600	MX2	159.457	13454
VDNA024C3	HORF11024C3	10037	NA	BC032662	11201	POLI	157.218	7839
VDNA024C4	HORF11024C4	9635	NA	BC032459	1857	DVL3	122.194	14756
VDNA024C5	HORF11024C5	4433	NA	BC002928	25904	CNOT10	121.136	14085
VDNA024C6	HORF11024C6	9380	NA	BC039079	2035	EPB41	96.082	14191
VDNA024C7	HORF11024C7	10122	NA	BC035763	149371	EXOC8	118.521	10090
VDNA024C8	HORF11024C8	4658	NA	BC000517	6897	TARS	134.303	11235
VDNA024C9	HORF11024C9	4262	NA	BC004928	3326	HSP90AB1	126.091	9678
VDNA024D1	HORF11024D1	4261	NA	BC004282	80760	ITIH5	146.958	22447
VDNA024D10	HORF11024D10	4818	NA	BC006192	2305	FOXM1	70.278	18195
VDNA024D11	HORF11024D11	8310	NA	BC025777	9053	MAP7	221.707	7860
VDNA024D2	HORF11024D2	9776	NA	BC032777	60312	AFAP1	151.278	14020
VDNA024D3	HORF11024D3	9723	NA	BC032355	54970	TTC12	149.371	10157
VDNA024D4	HORF11024D4	10153	NA	BC035638	4047	LSS	115.518	10950
VDNA024D5	HORF11024D5	10191	NA	BC035815	90134	KCNH7	113.118	8345
VDNA024D6	HORF11024D6	3388	NA	BC000272	79009	DDX50	90.998	7587
VDNA024D7	HORF11024D7	4743	NA	BC001655	55249	YY1AP1	59.9	11525
[truncated: 15,034 more rows]
