# Supplementary material for: Generation of a Genome Scale Lentiviral Vector Library for EF1α Promoter-Driven Expression of Human ORFs and Identification of Human Genes Affecting Viral Titer
Source: PLoS One. 2012 Dec 12;7(12):e51733. doi: 10.1371/journal.pone.0051733 (PMC3520899; doi:10.1371/journal.pone.0051733)
Supplement: Table S2 — Results from sequence validation of sample clones. (XLSX) [file pone.0051733.s003.xlsx]

## Sheet: Sequence_verified_clones
Clone ID verified					Cone ID failed
VDNA ID	symbol	Accessions	ORF_ID (For hORFeome collection)	IMAGE_ID (for IMAGENES collection)	VDNA_ID	symbol predicted	Sequence result	Symbol sequenced
VDNA001D5	RPS21	BC018140	738	NA	VDNA034E7	ZNF385A	failed mixed
VDNA001E10	S100P	BC006819	2693	NA	VDNA076B2	COX4I1	failed no DNA
VDNA001E2	S100A6	BC001431	2788	NA	VDNA096G1	ZNF530	failed mixed
VDNA001E5	UQCRH	BC001426	762	NA	VDNA173A11	CRIP3	failed mixed
VDNA001H3	MRPS33	BC015462	714	NA	VDNA206A6	PLXNC1	failed mixed
VDNA002E10	CHRNA7	BC037571	9943	NA	VDNA206A5	KCNB2	failed mixed
VDNA003B9	DPYD	BC008379	9005	NA	VDNA206A4	CLLU1	failed no DNA
VDNA003H5	GORASP1	BC008928	8992	NA	VDNA007D11	RDH11	wrong ID	NOSIP
VDNA004C7	FKBP7	BC009711	3102	NA	VDNA025B4	ZFHX3	wrong ID	WDR47
VDNA004H3	CDC34	BC009850	705	NA	VDNA206A7	KCNH8	wrong ID	ZNF85
VDNA005G4	RPL8	BC000077	3541	NA	VDNA207A1	ZNF493	wrong ID	PEG10
VDNA006C9	C11orf49	BC009455	6532	NA	VDNA207B1	ABCC10	wrong ID	PAH
VDNA006E11	PEF1	BC012561	6457	NA	VDNA207C1	SFMBT2	wrong ID	MRGPRX2
VDNA006E9	VDAC2	BC012883	651	NA
VDNA006F9	USP45	BC005991	5785	NA
VDNA006H4	RPSA	BC005391	5433	NA
VDNA007H11	PEX10	BC000543	7980	NA
VDNA012C10	C20orf54	BC009750	6168	NA
VDNA015G8	SMPX	BC005948	5680	NA
VDNA016C4	PHLDB1	BC014510	7703	NA
VDNA016E8	INS	BC005255	5628	NA
VDNA016F2	MRPL53	BC012163	7171	NA
VDNA017D3	PDRG1	BC009334	6715	NA
VDNA019A1	SRCRB4D	BC015651	9157	NA
VDNA019E1	MYCL1	BC011864	7111	NA
VDNA020C2	BCL2L1	BC019307	5989	NA
VDNA025D4	WDR47	BC034964	1431	NA
VDNA025F4	TRIM37	BC036012	2078	NA
VDNA027G6	SLC1A7	BC000651	9189	NA
VDNA028A5	SLC50A1	BC009621	89	NA
VDNA028D5	PDAP1	BC000684	3221	NA
VDNA028H1	TRPM8	BC001135	9042	NA
VDNA031G6	CYB5R1	BC018732	7904	NA
VDNA034A9	FKBP8	BC009966	6808	NA
VDNA034E6	ELAVL4	BC036071	2146	NA
VDNA034F5	PPID	BC030707	1766	NA
VDNA035H5	BMP4	BC020546	1026	NA
VDNA037B2	PAX8	BC001060	6077	NA
VDNA037D2	EEF1A2	BC000432	3146	NA
VDNA040C8	FAM175A	BC016905	8644	NA
VDNA040G8	VAMP3	BC007050	5658	NA
VDNA042F3	COTL1	BC010039	5982	NA
VDNA042H3	GRP	BC004488	4375	NA
VDNA045H9	MED8	BC010543	406	NA
VDNA052F8	SGTB	BC012044	6139	NA
VDNA055A8	MAPRE2	BC007318	4499	NA
VDNA055G8	KIAA0174	BC000116	3278	NA
VDNA058A9	RBM4	BC032735	9996	NA
VDNA061D4	ITPK1	BC018192	644	NA
VDNA061F4	ZNF561	BC032668	9993	NA
VDNA064E9	TRIM38	BC026930	2522	NA
VDNA064F9	TBXAS1	BC014117	7360	NA
VDNA067B10	PSMD5	BC014478	7647	NA
VDNA067H10	MARCO	BC016004	7750	NA
VDNA071H10	MAD1L1	BC009964	6811	NA
VDNA071H9	CDH13	BC028624	1665	NA
VDNA073B1	C19orf42	BC001680	4609	NA
VDNA077D11	TRIM32	BC003154	3878	NA
VDNA077G11	GLB1	BC007493	4529	NA
VDNA079C3	TTK	BC000633	7990	NA
VDNA079G1	MAP4K5	BC036013	2109	NA
VDNA082G4	EIF4EBP3	BC010881	9036	NA
VDNA082H4	TTLL3	BC009479	9089	NA
VDNA084B2	WBP2NL	BC022549	1255	NA
VDNA084E11	PEX11B	BC011963	645	NA
VDNA085E4	C3orf1	BC012341	7226	NA
VDNA085E7	MTCH1	BC000702	3241	NA
VDNA088D5	TNFAIP6	BC030205	8335	NA
VDNA088F5	SIAH1	BC035562	9727	NA
VDNA089H6	IQCE	BC071858	14968	NA
VDNA093F2	RNF111	BC060862	10794	NA
VDNA093G2	KIAA0802	BC040542	10397	NA
VDNA096C11	GRID1	BC047948	11433	NA
VDNA097F1	MTFP1	BC046132	11659	NA
VDNA099E2	DCDC2	BC050704	11733	NA
VDNA101E4	MBP	BC065248	12325	NA
VDNA101H1	C21orf128	BC063412	12148	NA
VDNA102C3	HAVCR2	BC063431	12144	NA
VDNA105A11	ELMOD3	BC001942	12420	NA
VDNA105B11	HPD	BC024287	12735	NA
VDNA105D11	TNFRSF11B	BC030155	12570	NA
VDNA105G4	CXorf38	BC025334	12697	NA
VDNA105H11	ZNF3	BC025265	12707	NA
VDNA111C5	PRSS30P	BC041609	13594	NA
VDNA114E9	DEFA6	BC069667	14011	NA
VDNA114F11	RBP2	BC069296	14052	NA
VDNA117C7	IFIH1	BC046208	14182	NA
VDNA117F7	SLC2A5	BC035878	14105	NA
VDNA119A1	NR1D2	BC070035	14407	NA
VDNA120C10	AGTR1	BC068494	14484	NA
VDNA120H1	SCAF8	BC070071	14415	NA
VDNA123C8	CRTAM	BC070266	14892	NA
VDNA123G8	CSF2RA	BC071835	14959	NA
VDNA126B11	CACNA2D4	BC048288	14147	NA
VDNA126H11	HAGHL	BC033796	15062	NA
VDNA128B8	HSPB1	BC012292	618	NA
VDNA128B9	OIP5	BC015050	209	NA
VDNA128G5	C11orf71	BC009041	2851	NA
VDNA129B2	AGBL3	BC030651	1946	NA
VDNA132A10	DDX27	BC011927	7095	NA
VDNA132A3	TOMM40L	BC014946	7680	NA
VDNA132C3	THAP11	BC012182	7141	NA
VDNA132E1	LMBR1L	BC008337	5298	NA
VDNA133C8	FUK	BC032542	9983	NA
VDNA135B9	SH3BGRL2	BC052987	55530	NA
VDNA136A1	MAGEA5	BC109187	52613	NA
VDNA136B1	BOLA2	BC130401	54661	NA
VDNA136D2	HIST1H2BB	BC096728	52571	NA
VDNA136H2	FLJ44006	BC132790	55092	NA
VDNA137F9	LOC400707	BC132839	55094	NA
VDNA139E7	GAL3ST2	BC117293	53983	NA
VDNA139G2	OPN5	BC126194	54274	NA
VDNA141A3	IL1RAPL1	BC126347	54537	NA
VDNA141D3	GYS2	BC126310	54377	NA
VDNA143A3	GMIP	BC126436	54593	NA
VDNA143F3	CLSTN2	BC104485	52693	NA
VDNA145E4	ZNF418	BC112244	53566	NA
VDNA145H4	PLK1S1	BC113370	53579	NA
VDNA148E5	GSDMA	BC109197	52836	NA
VDNA148G7	FOXD4L6	BC103887	52817	NA
VDNA148H10	GTF2A1	BC107156	53021	NA
VDNA148H11	CHIA	BC036339	53001	NA
VDNA160H4	PCDHA3	BC129807	55876	NA
VDNA163E5	SLC22A23	BC128580	56922	NA
VDNA163G5	SLC39A12	BC047635	55374	NA
VDNA166A6	ZNF702P	BC032590	53352	NA
VDNA166E6	FTO	BC030798	55321	NA
VDNA169F7	TMPRSS11B	BC126195	54275	NA
VDNA173H11	DSCR6	NM_018962		100015180
VDNA175E6	ZRANB1	NM_017580		100016009
VDNA170C10	HPS4	CR456392		100000033
VDNA171G6	ARL9	NM_206919		100014524
VDNA172H3	AWAT2	NM_001002254		100015095
VDNA179B7	TTC9	NM_015351.1		100064177
VDNA179G6	KCTD2	NM_015353.1		100064174
VDNA179H5	HOXD11	NM_021192.2		100064167
VDNA181E1	HIVEP2	NM_006734.3		100068191
VDNA182G11	CTSC	BX537913		100002235
VDNA182H8	TMEM130	AL834348		100001916
VDNA184H1	RPL29	BC008926		100005857
VDNA184H5	NA	---		100002978
VDNA185G10	SPOCK2	BC023558		100011167
VDNA188A9	SLC7A5	BC039692		100011226
VDNA188H9	HES1	BC039152		100011133
VDNA190A1	CCR10	BC099840		100068448
VDNA190A11	NCAM1	BC047244		100068494
VDNA190A2	RALGDS	BC059362		100068664
VDNA190A3	NA	---		100068546
VDNA190A4	C17orf57	BC036407		100068487
VDNA190A5	NA	---		100068548
VDNA190A6	NA	---		100068549
VDNA190A7	NA	---		100068544
VDNA190A8	NA	---		100068645
VDNA190A9	RHOB	BC066954		100068477
VDNA191E10	BRF2	BC010648	3008	NA
VDNA194A1	STOML2	BC010152	6861	NA
VDNA194A10	CKLF	BC004380	4318	NA
VDNA194A11	AGR2	BC015503	549	NA
VDNA194A2	ELMOD3	BC010991	6608	NA
VDNA194A3	JMJD5	BC027911	8354	NA
VDNA194A4	BFAR	BC003054	3708	NA
VDNA194A5	C8orf41	BC007387	5412	NA
VDNA194A6	SHC4	BC033907	1925	NA
VDNA194A7	C5orf58	BC030767	2297	NA
VDNA194A8	CXCL2	BC015753	7660	NA
VDNA194A9	SCD5	BC004936	4228	NA
VDNA195B2	RAB4A	BC002438	3205	NA
VDNA195C2	C12orf10	BC028904	8091	NA
VDNA200A1	FLJ35220	BC064545	12216	NA
VDNA200A10	SLC6A13	BC022392	12934	NA
VDNA200A11	TMEM199	BC033113	13540	NA
VDNA200A2	ZNF200	BC054005	11910	NA
VDNA200A4	FAM122B	BC019221	12444	NA
VDNA200A5	EPSTI1	BC023660	12559	NA
VDNA200A9	STBD1	BC022301	12980	NA
VDNA201A1	TXNDC5	BC052310	13722	NA
VDNA201A10	SLC22A2	BC030978	14746	NA
VDNA201A11	UTY	BC071744	14909	NA
VDNA201A3	HIST1H3A	BC069303	14063	NA
VDNA201A4	GPA33	BC069723	13999	NA
VDNA201A5	CLIP1	BC039081	15045	NA
VDNA201A6	PTPRK	BC063596	14212	NA
VDNA201A7	NAPEPLD	BC071604	14437	NA
VDNA201A9	KCTD18	BC067755	14500	NA
VDNA202A1	ATL3	BC077727	14876	NA
VDNA202A10	KCNIP2	BC034685	2465	NA
VDNA202A2	RABEP2	BC058900	11944	NA
VDNA202A3	ACCN4	BC073912	14376	NA
VDNA202A4	DKC1	BC010015	6786	NA
VDNA202A5	SPAG5	BC000322	3977	NA
VDNA202A6	PGRMC2	BC016692	7561	NA
VDNA202A7	SSR1	BC007710	4893	NA
VDNA202A8	SNRNP40	BC001494	5938	NA
VDNA202E6	C21orf70	BC009341	6842	NA
VDNA203A1	DPM3	BC104202	52622	NA
VDNA203A10	SUN2	BC111717	53114	NA
VDNA203A11	TET2	BC110510	52965	NA
VDNA203A2	CCDC140	BC109388	53083	NA
VDNA203A3	SOST	BC101086	52725	NA
VDNA203A4	CCDC84	BC126469	54572	NA
VDNA203A5	CORO1A	BC126385	54484	NA
VDNA203A6	R3HDM2	BC104995	53440	NA
VDNA204A1	ARSK	BC130329	54725	NA
VDNA204A10	SAMD4A	BC121173	56812	NA
VDNA204A11	SIDT2	BC114522	56192	NA
VDNA204A2	THBS3	BC113846	53130	NA
VDNA204A3	NT5C1A	BC103880	52733	NA
VDNA204A5	NA	BC113052	55981	NA
VDNA204A6	SAMD12	BC124554	56438	NA
VDNA204A9	DFNA5	BC125065	53167	NA
VDNA205A11	FLJ42842	BC132910	55099	NA
VDNA205A5	ATP5A1	BC039135	55328	NA
VDNA205A9	FAM9C	BC127957	55939	NA
VDNA206A1	OR7C1	BC117212	54065	NA
VDNA206A10	ARID2	NM_152641		100061612
VDNA206A2	F5	BC111461		40080642
VDNA206A3	PRKG2	BC111597		40080555
VDNA207A10	FOSB	BC036724		100067219
VDNA207A11	NA	---		100068644
VDNA207A2	SKOR1	NM_001031807.1		100068272
VDNA207A4	NA	---		100002676
VDNA207A5	NA	---		100002935
VDNA207A6	FAM100B	BC035511		100006414
VDNA207A7	CREG1	BC006786		100008770
VDNA207A8	RTP1	BC034744		100008422
VDNA207A9	NA	BE264353		100066432
VDNA207B10	RPRD2	BX641025		100067571
VDNA207B11	NA	---		100068643
VDNA207B3	POM121L9P	AL117401		100001812
VDNA207B4	NA	---		100002664
VDNA207B6	LDB2	BC034019		100009631
VDNA207B7	LGR4	BC033039		100010147
VDNA207B8	NQO1	BC007659		100010599
VDNA207B9	MYC	BC000141		100008545
VDNA207C10	ANKRD34B	CR749535		100067561
VDNA207C3	LPCAT3	BX648009		100002294
VDNA207C5	GANC	BC059406		100002952
VDNA207C7	STIM1	BC021300		100009969
VDNA207C8	TSPAN13	BC033863		100009712
VDNA207C9	SMC5	BC038225		100011228
VDNA207D10	HECTD2	BC040187		100067580
VDNA207D2	ZNF185	NM_007150.2		100068255
VDNA207D3	HADH	BC000306		100002004
VDNA207D4	NA	---		100002686
VDNA207D6	MAPK3	BC013992		100011238
VDNA207D7	DPP9	BC037948		100009987
VDNA207D8	KHDRBS1	BC000717		100009783
VDNA207D9	C4orf22	BC034296		100010612
VDNA207E3	SYNPO2	AL832031		100002186
VDNA207E4	PTN	BC005916		100002552
VDNA207E5	GLI4	BC014165		100005575
VDNA207E7	DDX56	BC001235		100008858
