# Supplementary material for: Generation of a Genome Scale Lentiviral Vector Library for EF1α Promoter-Driven Expression of Human ORFs and Identification of Human Genes Affecting Viral Titer
Source: PLoS One. 2012 Dec 12;7(12):e51733. doi: 10.1371/journal.pone.0051733 (PMC3520899; doi:10.1371/journal.pone.0051733)
Supplement: Table S3 — Results from transduction rate tests for very high and very low viral titer producing genes. (XLSX) [file pone.0051733.s004.xlsx]

## Sheet: Sheet2
VDNA ID	Symbol	transfected HEK293T cell -well GFP fluorescence	titre	Transduced cells %GFP positive cells								transduced cells - cells per field
				MCF7	PMC-42ET	MCF10a	MDA-MB468	HACAT	WMM1175	WMM1175-p16	mBMM	MCF7	PMC-42ET	MCF10a	MDA-MB468	HACAT	WMM1175	WMM1175-p16	mBMM
VDNA129B2	AGBL3	5371	low	25.2969	31.7627	4.69115	33.6538	5.71788	25.08	22.1724	0	353.667	429.75	314.067	71.5	127.32	343.7	92.8333	38
VDNA020C2	BCL2L1	6245	low	0.0363438	0.795508	0	0.0542299	0.0278784	0.027248	0.490196	0	366.867	267.125	311.267	115.25	430.44	3670	68	46.2667
VDNA128G5	C11orf71	6445	low	35.3461	35.527	30.2013	50.8475	17.7525	10.3142	20.4748	1.11732	354.4	495.75	337.733	114.312	66.92	315.1	56.1667	47.7333
VDNA012C10	C20orf54	5205	low	2.96195	0.690548	0.192802	3.13253	0.491453	2.51163	0.705053	0.113766	292.6	289.625	207.467	77.8125	187.2	1075	70.9167	58.6
VDNA101H1	C21orf128	5501	low	13.2324	8.80965	13.0085	57.367	17.5536	4.19656	8.5213	0.155039	273.067	476.75	322.867	91.625	57.88	278.8	33.25	43
VDNA085E4	C3orf1	6138	low	0.6684	0.776699	0.0181291	1.72308	0.0762195	3.48532	1.73536	0	359.067	321.875	367.733	101.562	367.36	477	76.8333	55.4
VDNA182G11	CTSC	6617	low	15.9435	6.93069	19.9153	49.2735	5.28455	13.2756	3.64742	1.41414	66.0667	593.375	47.2	98.9375	14.4706	207.9	27.4167	33
VDNA105G4	CXorf38	6459	low	5.75937	3.50722	1.43866	18.8235	3.41382	3.61011	6.39386	0	338	424.125	254.867	116.875	48.04	332.4	65.1667	56
VDNA132A10	DDX27	6876	low	45.2547	19.975	20.0957	74.7688	14.753	24.9088	17.1098	0	306.267	299.75	222.933	47.3125	306.92	356.5	72.0833	37.8667
VDNA114E9	DEFA6	5844	low	66.4403	56.8088	24.2566	76.6623	43.9538	13.3909	30.4847	3.38346	333.733	454.375	412.533	95.875	117.76	359.2	65.3333	35.4667
VDNA034E6	ELAVL4	6844	low	10.7373	9.57479	12.2274	39.9596	4.41026	2.115	1.16788	0	321	408.625	327.133	92.75	78	302.6	57.0833	44.8667
VDNA034A9	FKBP38	5920	low	0.168919	10.9973	0.182648	0.782473	0	0.637755	0	0	197.333	329.625	146	79.875	36.8261	392	36.75	33.4
VDNA133C8	FUK	6159	low	2.46914	20.3743	0.472813	11.829	0	1.12444	0.584795	0	21.6	407.375	28.2	62.875	23.6818	190.571	28.5	32.9333
VDNA139E7	GAL3ST2	6017	low	22.2715	15.429	33.3333	74.0146	28.6695	18.0006	3.66013	5.23952	240.667	476.375	356.2	42.8125	75.76	326.1	63.75	44.5333
VDNA077G11	GLB1	6288	low	24.2839	29.4565	27.0302	52.0354	4.79876	31.5132	10.4	0.271003	102.4	443.875	114.933	105.938	29.3636	216.1	20.8333	24.6
VDNA096C11	GRID1	6922	low	10.1077	9.68977	1.14155	26.6667	4.73836	3.69708	10.8899	0	290.867	326.375	204.4	56.25	97.08	335.4	71.1667	51.0667
VDNA181E1	HIVEP2	6910	low	0.5	1.87529	0	0.467602	0	0.149925	2.5974	0	15.3846	533.25	39.6154	93.5625	8.85714	667	19.25	45.8667
VDNA128B8	HSPB1	6438	low	1.57815	1.81872	0	7.13857	0.369914	7.11744	1.45985	0	219.667	419.25	93.0667	104.188	32.44	252.9	22.8333	14.6667
VDNA016E8	INS	6799	low	24.3222	12.8962	5.05831	47.9098	14.6871	3.81453	7.3695	0.621118	344.267	402.25	457.333	94.1875	143.833	304.1	81.4167	42.9333
VDNA079G1	MAP4K5	5701	low	0.290237	0.215983	0	0.4828	0	0.203666	1.2685	0	252.667	405.125	139.6	103.562	75.56	736.5	39.4167	41.3333
VDNA101E4	MBP	6457	low	20.7921	16.572	22.0321	41.8693	6.74157	29.4945	13.8636	0.883002	161.6	484.25	124.667	82.25	24.7222	191.9	36.6667	30.2
VDNA016F2	MRPL53	6711	low	99.2423	89.1551	99.8339	90.0709	90.1061	36.2422	92.7152	10.6195	351.933	287	361.2	52.875	222.36	351.8	88.0833	30.1333
VDNA085E7	MTCH1	6290	low	0.0423639	0.373932	0	1.76152	0.039267	0	0.254453	0	314.733	234	348	92.25	305.6	348	65.5	57.2
VDNA097F1	MTP18	6649	low	52.3598	60.9959	57.1109	25.5856	8.96359	42.1212	31.2236	0.692521	74.8667	361.5	59.5333	104.062	22.3125	132	19.75	48.1333
VDNA119A1	NR1D2	6644	low	67.9669	39.8275	72.2908	72.4609	46.4286	29.6191	34.9603	0	258.067	246.375	194.4	96	290.08	351.8	73.4167	38.7333
VDNA128B9	OIP5	5961	low	99.3582	91.8489	100	80.1875	88.5201	66.2791	79.1045	6.72098	259.667	440.125	126.667	100	32.8636	283.8	33.5	32.7333
VDNA139G2	OPN5	6994	low	1.17279	1.62329	0.64528	17.6951	1.47472	0.402646	1.0158	0	341.067	485.125	361.6	122.562	170.88	695.4	73.8333	47
VDNA084E11	PEX11B	6440	low	5.55236	18.6784	0.715308	21.5153	0.918089	0.572519	3.46021	0	348.2	327.25	372.8	108.062	278.84	407.556	72.25	46.4667
VDNA016C4	PHLDB1	5230	low	71.3215	62.6598	61.2365	75.8202	71.5104	42.7946	64.8148	8.27068	195.733	488.75	363.4	51.4375	55.88	251.2	49.5	17.7333
VDNA137F9	PNMAL2	5246	low	0.103466	0.117925	0.0483676	0.0763359	0.097371	0.0721501	0.226757	0	128.867	530	275.667	163.75	41.08	2772	36.75	62.6
VDNA034F5	PPID	5646	low	40.2765	33.0349	90.7635	76.5555	76.4058	20.0426	30.0093	1.08696	366.467	432.875	195.6	69.3125	141.56	281.4	89.4167	36.8
VDNA114F11	RBP2	5506	low	99.9538	51.3663	59.1796	88.8277	45.3714	51.3468	50.1111	0.278552	288.533	361.375	365.667	79.4375	284.32	360.1	75	47.8667
VDNA120H1	SCAF8	3796	low	0.522876	0.980392	0.152975	2.44618	0.0814001	0.0564175	0.315126	0	153	280.5	435.8	63.875	196.56	3545	79.3333	45.7333
VDNA135B9	SH3BGRL2	6081	low	10.6212	8.51113	13.6197	43.2045	1.31234	10.6899	12.0332	0	66.5333	539	72.9333	100.25	30.48	234.8	20.0833	41.3333
VDNA132C3	THAP11	6530	low	22.7801	22.2364	20.2232	62.2877	15.7844	6.55685	15.0637	0	160.667	294	478	55.1875	125.44	309.6	71.9167	37
VDNA132A3	TOMM40L	6199	low	13.8518	11.1559	2.51507	32.3741	2.4457	8.57464	12.5781	0	324.867	310.375	320.733	78.1875	219.16	355.7	93.4167	52.7333
VDNA077D11	TRIM32	6232	low	34.5946	60.2806	65.4762	39.3911	7.7193	30.5498	28.2167	0	74	436.5	28	65.6875	15	192.8	36.9167	39.6667
VDNA171G6	ARL9	82384	high	38.358	20.1215	14.8818	52.4857	21.6867	92.5337	23.8095	4.06504	49.5333	534.875	95.8667	76.6875	19.5294	207.6	26.25	8.2
VDNA172H3	AWAT2	84696	high	81.7953	76.1506	99.8757	79.9862	78.8831	87.1648	79.0476	18.9055	158.933	448.125	107.267	90.875	23.875	227.5	35	26.8
VDNA035H5	BMP4	60302	high	52.3022	73.8719	58.312	75.8427	22.5567	19.4314	28.4289	2.24215	370.667	396.125	312	89	275.04	362.3	66.8333	29.7333
VDNA006C9	C11orf49	61692	high	87.4133	97.7197	100	94.4649	95.9596	49.0767	64.1221	40.7303	67.2667	372.75	108.733	18.0667	6.6	178.7	21.8333	23.7333
VDNA004H3	CDC34	65378	high	48.7948	22.9638	43.0533	75.5906	50.4339	15.1059	16.2861	1.55148	113.4	221	121.4	15.875	41.48	325.7	54.75	47.2667
VDNA148H11	CHIA	85066	high	47.9932	33.0462	66.1058	67.6626	40.4341	13.5603	24.8042	2.02492	275.733	319.25	166.4	35.5625	129	334.8	63.8333	42.8
VDNA002E10	CHRNA7	67542	high	70.6478	54.4649	100	80.8067	91.9431	5.92262	23.5818	10.9399	368.4	338.75	264.667	44.9375	185.68	336	74.9167	43.2667
VDNA003B9	DPYD	72503	high	83.4083	68.9446	100	84.5588	95.2171	9.72134	75.2781	4.26621	355.6	289	268.333	25.5	208.24	315.8	67.4167	39.0667
VDNA148G7	FOXD4L6	72316	high	10.7253	7.02367	4.25647	40.9474	3.02098	3.498	2.10632	0	324.467	322.125	371.2	59.375	286	374.5	83.0833	54.6
VDNA153H5	FTSJ2	70099	high	80.826	75.029	95.5947	21.6981	100	85.3204	81.3299	14.8045	24.2143	431.5	15.1333	21.2	2.4	123.3	32.5833	23.8667
VDNA184H5	gene:1969:::---	80958	high	58.2929	32.7079	40.8031	72.8352	29.8776	15.2488	19.7406	1.04712	329.6	339.75	360.267	89.5	160.12	311.5	57.8333	50.9333
VDNA003H5	GORASP1	75994	high	79.787	60.3075	74.7807	92.9461	49.9012	40.7077	68	14.1321	319.267	260.125	152	15.0625	222.68	313.7	58.3333	43.4
VDNA148H10	GTF2A1	61429	high	45.6264	27.2627	57.4618	85.3576	42.0342	29.3909	25.8993	0	275.133	339.75	283.667	92.625	290.24	366.1	69.5	31.2
VDNA179H5	HOXD11	69622	high	39.1929	23.4432	30.7018	63.5071	18.5575	26.5723	12.954	0.550964	120.6	307.125	53.2	13.1875	55.4583	303.7	68.8333	24.2
VDNA089H6	IQCE	59769	high	85.1282	97.7377	99.7904	24.2541	24.0535	100	96.5251	27.7929	52	381.25	31.8	64.9375	22.45	100	21.5833	24.4667
VDNA179G6	KCTD2	71421	high	94.1655	57.2554	93.6053	88.5292	77.8825	76.0358	59.4921	4.41989	245.667	269.625	230.4	88.8125	258.8	335.5	68.9167	36.2
VDNA175G4	KRT12	66087	high	68.8042	55.8861	80.1558	89.6641	70.6667	53.0186	42.5821	14.0762	330.6	390.75	162.6	72.5625	123	311.4	73.5833	22.7333
VDNA071H9	MAD1L1	66846	high	36.7197	9.96745	24.9299	53.0211	11.8978	8.829	16.1452	0.789474	171.933	307.25	213.933	82.75	178.52	322.8	66.5833	25.3333
VDNA045H9	MED8	67388	high	100	48.7179	92.0024	92.1182	81.9162	51.5177	66.8407	16.5736	318.733	312	220.067	38.0625	441.28	362.4	63.8333	35.8
VDNA001H3	MRPS33	71671	high	49.0764	36.8858	78.1168	75.1111	51.5401	12.1094	33.5813	6.31868	350.067	391.75	408.533	28.125	111.68	307.2	78.4167	48.5333
VDNA017D3	PDRG1	79394	high	92.0404	66.3386	96.9475	91.4859	68.8085	14.4094	73.9977	11.8966	343.4	254	318.867	77.8125	341.76	358.1	72.75	38.6667
VDNA006E11	PEF1	59862	high	69.5358	59.92	100	96.9512	99.1806	23.9316	30.7531	22.5806	226.933	468.75	499.267	51.25	107.4	269.1	79.6667	16.5333
VDNA184H1	RPL29	65449	high	99.7339	94.8823	100	74.9846	96.7249	95.3339	74.6556	24.9619	200.4	456.75	117.133	101.438	73.28	233.6	30.25	43.8
VDNA005G4	RPL8	59591	high	72.0721	74.0766	88.6486	70.8333	60.9756	90.8497	47.0395	5.21945	22.2	372.25	37	18	6.83333	91.8	25.3333	56.2
VDNA006H4	RPSA	68577	high	43.6664	13.6562	74.324	92.3538	57.7969	9.7032	16.6996	5.2	358.933	258.125	278.6	41.6875	344.24	350.4	84.3333	33.3333
VDNA001E2	S100A6	62119	high	81.3582	82.8304	99.2147	64.2534	58.3333	91.6486	54.5455	34.8936	50.0667	294.125	76.4	27.625	4.61538	92.2	16.5	31.3333
VDNA001E10	S100P	61334	high	87.8329	94.1284	100	98.8235	100	78.8046	80.9524	29.316	237.8	410.875	357.533	39.6667	52.875	180.7	22.75	40.9333
VDNA027G6	SLC1A7	62797	high	57.4361	41.0714	99.696	90.2778	83.2507	8.39827	35.0975	13.4817	211.133	238	460.467	40.5	112.96	346.5	59.8333	50.9333
VDNA015G8	SMPX	65755	high	67.2714	72.0592	59.2711	75.9602	43.4498	25.7388	47.9452	7.53425	88.2	447.375	228.667	87.875	20.8182	209.8	18.25	19.4667
VDNA185G10	SPOCK2	76290	high	35.2427	17.038	5.9207	57.0356	5.53588	9.29678	4.6841	0	320.067	286.125	368.2	191.438	338.88	335.6	76.5	64.8667
VDNA182H8	TMEM130	73561	high	74.7425	51.8346	77.6078	84.2732	55.607	63.8665	41.1371	10.0437	123	511	95.8667	99.75	46.913	185.7	24.9167	30.5333
VDNA028H1	TRPM8	64554	high	84.9246	92.1875	95.7717	29.9087	53.617	97.7778	78.0591	19.7802	53.0667	432	31.5333	54.75	16.7857	81	19.75	24.2667
VDNA179B7	TTC9	63498	high	100	91.7148	100	94.7325	100	100	80.3618	12.8641	251	259.5	260.733	75.9375	205.84	263.1	96.75	27.4667
VDNA001E5	UQCRH	82751	high	85.7143	93.8171	100	83.7349	98.4127	94.2042	84.6154	30.3109	51.3333	384.125	157.467	11.0667	13.2632	108.7	9.45455	25.7333
VDNA006F9	USP45	69756	high	59.1118	34.4277	92.4352	92.1899	88.8299	9.27743	21.8163	3.71179	361.8	415	341.933	40.8125	188.36	336.3	79.8333	30.5333
VDNA006E9	VDAC2	70367	high	72.3684	72.7852	96.5344	95.9574	91.5416	42.6959	60.9103	4.58221	106.4	451.5	132.733	29.375	29.32	159.5	62.25	24.7333
VDNA084B2	WBP2NL	90557	high	68.2131	65.0095	52.5556	82.8393	54.4519	42.4075	61.8687	8.5595	300.333	329.375	180	80.125	101.08	289.1	66	31.9333
VDNA175E6	ZRANB1	74926	high	25.444	21.4149	52.6237	62.9975	34.2729	12.0463	20.4482	0	300.267	521.25	222.333	127.188	62.44	250.7	29.75	18.7333
vector	plv411		vector	82.2823	85.3145	79.6371	44.9794	41.4286	93.5678	81.8533	26.8293	25.6154	522.625	33.0667	45.4375	7	99.5	21.5833	10.9333
vector	plv411		vector	81.7204	72.1828	81.2287	85.4795	25	84.0206	64.859	43.8849	21.4615	475.875	19.5333	45.625	2	155.2	38.4167	9.26667
vector	plv411		vector	81.1791	72.7981	85.7955	49.1874	46.2662	83.9178	72.5572	7.18232	58.8	529.375	82.1333	57.6875	28	199.6	40.0833	24.1333
vector	plv411		vector	85.3156	83.8586	95.3699	77.0115	78.0352	96.5249	85.8974	25.4417	100.333	519.625	139.667	76.125	43.16	218.7	52	20.2143
